# Supplementary material for: Physiological and molecular bases of the nickel toxicity responses in tomato
Source: Stress Biol. 2024 May 9;4(1):25. doi: 10.1007/s44154-024-00162-0 (PMC11082119; doi:10.1007/s44154-024-00162-0)
Supplement: Supplementary file 2 — Additional file 2: Supplementary Table 1. DEGs identified in the roots of Ni-treated tomato seedling. Supplementary Table 2. DEGs involved in metal ion transport. Supplementary Table 3. DEGs involved in phytohormone biosynthesis. Supplementary Table 4. DEGs involved in phytohormone signaling pathways. Supplementary Table 5. DEGs involved in antioxidative enzyme biosynthesis. Supplementary Table 6. DEGs involved in carbon/nitrogen metabolism. Supplementary Table 7. List of primers for RT-qPCR. [file 44154_2024_162_MOESM2_ESM.xlsx]

## Sheet: Table S1
Supplementary Table 1. DEGs identified in the roots of Ni-treated tomato seedling
gene #ID	CT_vs_Ni-4h_DESeq2_log2FC	CT_vs_Ni-6h_DESeq2_log2FC	CT_vs_Ni-12h_DESeq2_log2FC	CT_vs_Ni-1d_DESeq2_log2FC
NewGene_1	-2.53952	-1.1979	-2.27988	-1.71439
NewGene_1006	-1.37371	-0.00862786	-0.115429	0.261107
NewGene_1092	-1.00592	-0.872829	-1.28444	-0.946825
NewGene_110	0.136803	1.249	-0.0980653	-0.348121
NewGene_1472	3.27981	0	0	0
NewGene_1564	-2.2377	-1.11006	-0.415908	0.562115
NewGene_1600	0	6.93254	5.36642	6.69535
NewGene_1610	-0.388926	0.378385	-2.31599	-1.41192
NewGene_1617	-1.3893	-0.838382	-0.752133	0.561402
NewGene_1696	0	9.88857	9.6211	0
NewGene_1710	-2.08717	-1.05283	-1.65535	-2.89937
NewGene_1770	4.22077	3.76882	0	0
NewGene_1859	5.92869	3.12121	0.555483	-0.939077
NewGene_1891	3.86213	3.59377	0	0
NewGene_1917	1.4064	1.8727	1.16457	0.832458
NewGene_1991	0.875741	1.3691	0.285917	-0.400356
NewGene_202	1.1976	1.53573	0.902138	0.245891
NewGene_2020	1.50141	1.03192	-0.511976	-0.921357
NewGene_203	-2.15796	-1.78471	-0.752472	-1.06351
NewGene_2074	0	3.24243	2.09334	0
NewGene_2086	1.26552	0.344347	0.340723	0.334835
NewGene_2112	2.81314	1.78	0.828794	0
NewGene_2124	-2.61451	-0.563862	-1.78437	-0.799171
NewGene_2128	3.86473	3.27561	3.01641	0
NewGene_2135	-1.41018	-1.52844	-2.07336	-0.951368
NewGene_2142	1.29774	-0.157763	-0.222945	-0.357482
NewGene_2257	-2.03042	-1.22607	-0.887761	-0.532788
NewGene_2261	-1.81383	-2.22755	-0.672826	-0.0977524
NewGene_2373	0.850548	1.55456	2.02464	2.34898
NewGene_2377	1.80283	2.25084	0.241331	1.51836
NewGene_2415	5.25873	3.92506	0	0
NewGene_2421	-1.10298	-0.0642095	-1.83584	-1.18682
NewGene_2488	5.46809	5.38634	0	0
NewGene_253	2.11117	0.775213	-0.567412	-0.118897
NewGene_2711	-1.31086	-0.302126	-1.19813	-0.526675
NewGene_2713	0.676715	0.436976	-1.25292	-2.01826
NewGene_2799	-2.03158	-1.93002	-1.32707	-1.01523
NewGene_282	-1.00238	-1.88074	-3.69552	-5.36538
NewGene_2876	-1.4771	-1.31302	-0.411385	-1.56179
NewGene_2911	-2.57682	-0.843469	-1.65662	-1.28481
NewGene_2931	-1.22106	-0.816502	-2.40665	-1.89806
NewGene_2943	-0.884173	-0.569456	0.658392	1.52784
NewGene_297	6.08034	5.44097	0	0
NewGene_3036	-2.46924	-1.84896	-1.16376	-1.54099
NewGene_3186	0	2.73146	0	0
NewGene_322	4.629	3.58116	0	0
NewGene_3235	-2.67366	-2.03573	-2.00427	-1.90972
NewGene_3311	-1.2498	-2.91936	-4.42597	-0.351508
NewGene_3373	1.18026	1.96783	2.08918	1.05152
NewGene_3374	0	0	3.40016	3.2469
NewGene_3390	0.822342	1.59827	0.674208	0
NewGene_3424	-1.22659	0.359571	0.322205	-0.42892
NewGene_3440	-2.40375	-2.52693	-0.623664	-2.46377
NewGene_3453	-1.27549	0.281905	-1.13531	-1.31469
NewGene_351	1.13455	1.25287	1.19901	-0.624022
NewGene_355	2.74633	2.54261	0	0
NewGene_5	0	2.1178	2.19512	0
NewGene_502	-1.57563	-2.81391	-8.14525	-8.17849
NewGene_537	-3.9459	-0.725479	-0.0554586	-1.23025
NewGene_595	-5.30652	0.788431	0.914054	1.05797
NewGene_628	-1.61949	-1.44787	-1.14575	-1.14956
NewGene_678	-1.62062	-0.841751	-0.475086	-0.844206
NewGene_70	-0.692764	-1.71396	-2.43138	0.132414
NewGene_759	4.04969	3.24574	0	0
NewGene_78	-3.07256	-2.58917	-1.016	-1.24722
NewGene_805	0	0	1.87987	2.13861
NewGene_830	-2.37771	-1.77087	-2.09648	-1.528
NewGene_897	4.50815	3.95936	0	0
NewGene_910	-0.267126	1.32632	1.84519	2.56435
NewGene_926	-3.16547	-0.0638203	-2.91678	-1.23095
Solyc00g500095.1	3.23575	2.22109	0.469194	1.59363
Solyc00g500187.1	-1.75161	-1.08776	-0.191606	-1.15864
Solyc00g500340.1	0	0	2.33273	0
Solyc00g500353.1	2.61262	2.65982	0.268513	1.39719
Solyc01g005010.4	-1.45671	-0.42595	-0.66153	-1.14438
Solyc01g005030.4	-1.26153	-0.63043	-0.226809	-0.16243
Solyc01g005090.3	-0.776798	-0.968319	-2.88507	-0.719488
Solyc01g005230.4	-1.44326	-1.1235	-0.88656	-1.10033
Solyc01g005300.4	0.0439393	2.4563	4.94397	1.13141
Solyc01g005390.3	2.97954	3.82764	2.14251	-0.366002
Solyc01g005430.3	1.44649	1.25255	0.189723	-0.335034
Solyc01g005470.3	2.19833	3.23037	0.874889	0.360324
Solyc01g005480.3	1.14332	0.374552	0.60612	0.866738
Solyc01g005500.3	5.25744	4.23193	1.45358	0.884212
Solyc01g005590.2	-1.24852	0.517929	-0.0602187	-0.105136
Solyc01g005800.3	4.97167	3.06763	0.68117	0
Solyc01g005810.3	1.48199	1.16614	-0.393041	0.0564268
Solyc01g005840.3	-0.903013	-0.120612	-0.47343	-1.08346
Solyc01g005850.2	-0.766126	-1.1709	-0.588851	-0.679215
Solyc01g005860.2	-1.24435	-1.18507	-0.891741	-1.7606
Solyc01g005880.1	-0.903223	-1.11127	-0.923372	-1.02865
Solyc01g005900.2	-0.827132	-3.42621	-3.6648	-2.5894
Solyc01g005910.3	0.168717	0.74272	-0.0909922	-1.85915
Solyc01g005930.3	0.850941	1.51115	0	0
Solyc01g005980.4	-0.419617	-0.0514123	1.05999	0.195583
Solyc01g005985.1	0.570818	1.20934	1.67993	3.34206
Solyc01g006020.4	-0.554004	0.0882734	0.818108	-1.07863
Solyc01g006050.2	2.33354	1.78232	0	0
Solyc01g006090.3	1.51626	1.38316	-0.245322	-1.15877
Solyc01g006170.4	2.27175	1.82669	0.493574	-0.25805
Solyc01g006240.3	-1.03362	0.286176	-2.39847	-0.887287
Solyc01g006310.3	-1.5791	-0.0637996	-2.32261	-3.64149
Solyc01g006380.2	-0.700255	-0.597229	-1.57018	-0.186282
Solyc01g006430.3	0.0637389	0.342327	1.32952	1.18547
Solyc01g006650.2	2.59385	1.71578	0	0
Solyc01g006680.4	0.220766	1.29394	3.61605	0
Solyc01g006720.4	-2.34063	-2.41067	-4.12638	-1.65775
Solyc01g006780.4	-1.73431	-1.21531	-0.538082	-0.292156
Solyc01g006790.3	-1.92141	-1.18874	-0.66453	-0.79948
Solyc01g006950.3	3.1879	0.932354	-0.360154	0.142489
Solyc01g007020.4	2.69719	2.4128	0.593546	0.19502
Solyc01g007100.3	-0.030332	-1.01153	-2.31679	-1.10351
Solyc01g007130.3	-1.78771	-1.50441	-0.849509	-0.33899
Solyc01g007190.3	3.64796	1.58384	0.806313	1.39506
Solyc01g007220.4	1.31295	0.59246	0.663268	0.690875
Solyc01g007780.4	2.39441	1.1692	0.0665102	-0.537954
Solyc01g007990.4	1.92262	0.843631	0.838992	0.797993
Solyc01g008550.4	0.822013	1.3615	1.45317	0.169225
Solyc01g008560.3	1.58679	0.669085	0.124083	-0.342137
Solyc01g008600.4	-0.335078	0.0319014	-0.927254	-1.20904
Solyc01g008620.4	2.32302	1.5794	1.66689	0.601351
Solyc01g008650.3	-0.386901	-0.557107	-1.85526	-1.34045
Solyc01g008690.3	2.07733	2.29512	-0.168845	0
Solyc01g008790.4	-1.19632	-0.491833	-0.482654	-1.56061
Solyc01g008890.4	-0.352092	-0.581313	-0.410507	-1.04229
Solyc01g008940.2	0	0	1.34341	2.16833
Solyc01g009070.3	-0.927383	-0.737738	-2.66343	-2.64335
Solyc01g009160.2	1.49797	0.94599	0.921803	1.30628
Solyc01g009230.4	-0.99172	-0.59749	-1.0584	-1.11249
Solyc01g009300.3	-0.786655	-0.717068	-1.88719	-0.922871
Solyc01g009430.3	0.338831	1.26534	-0.872026	-1.41786
Solyc01g009480.4	2.53097	0	0	0
Solyc01g009810.3	0	3.40879	4.36986	3.75833
Solyc01g009820.4	1.65797	0.310522	0.0690111	-0.045572
Solyc01g009860.3	0.571173	0.53921	-0.591062	-1.25483
Solyc01g009970.3	-1.06812	-0.623772	-0.0810412	-0.163913
Solyc01g010000.3	-1.89144	-1.26517	-0.97551	-0.651854
Solyc01g010050.3	0.961026	0.429619	0.182106	1.22872
Solyc01g010060.2	2.19205	1.89853	1.80384	0.598743
Solyc01g010080.3	-1.5524	-1.57261	-1.41501	-0.959677
Solyc01g010150.3	0.516831	-0.18084	-0.997726	-1.79679
Solyc01g010220.3	1.47736	0.885227	1.04948	0.247936
Solyc01g010430.4	3.05563	1.34266	0.271211	-0.363416
Solyc01g010640.3	0.541074	-0.141985	0.0255413	1.81915
Solyc01g010660.3	0.837719	1.46562	0.469938	0.0457604
Solyc01g010970.3	-1.36386	-0.107893	-0.450888	-1.27923
Solyc01g011430.4	-2.18228	-0.852187	-0.962954	-0.815088
Solyc01g011510.4	0.273462	0.744678	-2.14398	-2.51974
Solyc01g014140.3	-4.29241	-1.8977	-0.4105	-0.225929
Solyc01g014180.3	0.119282	0.186244	1.11111	0.864338
Solyc01g014840.3	2.03408	0.293216	-0.0500113	-0.1164
Solyc01g015080.3	-1.85807	0.155929	-1.38131	-1.16814
Solyc01g028860.3	0.897545	0.217436	0.561708	1.14091
Solyc01g049650.3	-0.425551	-0.519276	0.842549	1.43556
Solyc01g050040.4	1.06093	0.521478	0.230159	0.026798
Solyc01g056580.4	0	2.50485	3.13546	0
Solyc01g057080.1	6.42892	0	0	0
Solyc01g057445.1	1.32317	0.977552	-0.36309	-0.51132
Solyc01g057910.3	2.86171	3.00348	0	0
Solyc01g058020.4	-0.449899	-0.787772	-1.5274	-0.697898
Solyc01g058270.3	-0.523845	-0.729563	-0.500286	-2.1789
Solyc01g058720.4	5.00304	3.35046	1.13914	-0.444499
Solyc01g059870.4	-0.400167	-0.806962	-1.02858	-0.0270406
Solyc01g059965.1	0.648077	2.5092	1.41502	1.51188
Solyc01g060020.4	0.417435	2.21467	1.17639	1.25761
Solyc01g060180.4	-0.185261	-1.01655	0.194833	0.565973
Solyc01g060240.4	0.447955	0.786394	-0.478442	-1.72416
Solyc01g060280.4	1.98302	1.33307	0.670673	-0.125008
Solyc01g065700.3	-0.760708	-1.06113	-2.90377	0.953876
Solyc01g066290.2	-1.37091	-0.616744	-3.45485	-4.8835
Solyc01g066430.3	2.6946	1.53301	0.810069	1.18117
Solyc01g066570.3	0.679172	2.23584	2.4328	1.71514
Solyc01g066680.3	3.4445	4.05605	3.70162	0
Solyc01g066720.3	2.73622	2.83999	2.63067	1.65005
Solyc01g066870.3	-0.746875	-1.14208	-0.476166	-0.428627
Solyc01g066880.3	-0.686729	-0.156642	-0.817751	-1.0475
Solyc01g066900.4	-0.562171	-1.04004	-0.574899	-0.292939
Solyc01g066910.3	-0.376036	0.453809	1.27258	2.80159
Solyc01g066940.3	2.29923	1.88644	0.758167	0.07848
Solyc01g066970.2	0.157715	0.234509	-0.36588	-1.12546
Solyc01g067000.4	1.38905	0.594868	0.469501	0.289871
Solyc01g067010.3	3.39075	3.21138	2.24869	1.69007
Solyc01g067020.4	4.34679	3.36913	1.92335	1.27458
Solyc01g067070.3	1.20478	0.641158	0.569334	0.0911084
Solyc01g067120.4	2.14805	1.93936	0.892137	-0.0880331
Solyc01g067330.3	-0.0364126	0.755863	0.977321	1.04897
Solyc01g067440.4	-3.71409	0.422828	-3.34897	-4.88602
Solyc01g067510.3	-0.927172	-1.13358	-0.87046	-0.81447
Solyc01g067560.3	1.24619	1.05819	0.139512	-0.214977
Solyc01g067620.3	1.10121	1.18704	0.742729	-0.0823624
Solyc01g067660.3	-0.76742	-0.715786	-2.42754	-0.0911731
Solyc01g067750.3	0.926247	1.4372	0.448919	0.591125
Solyc01g067860.3	1.42251	1.88306	0.518237	1.13364
Solyc01g067870.3	-0.793652	-1.12616	-1.5633	-2.63902
Solyc01g067930.4	0.582508	-0.251784	0.478226	2.22581
Solyc01g068000.4	1.52489	0.671609	0.896211	0.774969
Solyc01g068075.1	-2.20064	-0.309692	-0.142796	-0.921269
Solyc01g068190.3	-0.701432	0.176152	0.0617046	-1.18476
Solyc01g068410.4	3.13523	3.65075	2.47176	3.11127
Solyc01g068450.4	0.17522	1.15942	0.0491646	-0.479615
Solyc01g068460.4	-0.74309	-0.485274	-1.69462	-1.63294
Solyc01g068490.4	-0.997778	-1.51116	-1.76536	-0.696034
Solyc01g068550.2	0.391752	0.314195	1.44506	1.83649
Solyc01g068560.3	-0.868826	-1.28122	-3.132	-1.49356
Solyc01g068630.3	-1.2918	-0.616094	-2.50067	-1.92212
Solyc01g073660.3	0.738082	1.00051	-0.0595065	-1.19983
Solyc01g073670.3	-0.523611	-0.682961	-2.79918	-1.42719
Solyc01g073690.2	0.0431794	-0.506401	0.496974	1.03205
Solyc01g073700.3	-2.16823	-1.89323	-0.736803	-1.09899
Solyc01g073720.2	1.11501	0.581836	-0.67563	-1.05272
Solyc01g073810.2	0.10249	-0.399761	1.01159	0.914968
Solyc01g073880.2	0.699265	0.144693	1.31132	1.11062
Solyc01g073890.3	2.1636	0.282925	-0.0566526	-0.00344854
Solyc01g073910.4	2.10588	0.741235	0.487808	0.258962
Solyc01g079130.2	-0.772445	-0.511232	-1.77823	-0.550521
Solyc01g079150.4	0.103144	-1.12495	-1.38504	0.231737
Solyc01g079160.4	1.00278	1.89335	2.22579	2.25159
Solyc01g079200.4	2.07138	1.05901	-1.07759	-0.676505
Solyc01g079480.3	2.05694	1.36203	0.652343	0.724401
Solyc01g079610.3	0.0060642	0.111769	0.0571747	-1.11938
Solyc01g079660.2	-0.397214	2.48576	0.355332	0.541329
Solyc01g079850.3	0.0195328	-0.370774	-0.900861	-1.36224
Solyc01g079880.3	1.06325	2.42055	2.94692	2.86719
Solyc01g079940.4	1.1557	0.870083	1.13157	0.708433
Solyc01g079950.3	0.458105	0.939913	1.05803	-0.280003
Solyc01g080010.2	1.8151	1.03117	-0.0412044	-0.300377
Solyc01g080020.2	-0.310215	0.431182	-0.726706	-1.94073
Solyc01g080150.3	-1.63259	-0.314923	-1.59323	-2.23383
Solyc01g080210.3	0.993477	1.16684	-0.471246	-1.12675
Solyc01g080220.3	0.452811	0.60168	-0.805819	-2.05955
Solyc01g080230.3	-0.0230013	-0.081828	-0.249482	-1.46721
Solyc01g080280.3	-1.63542	-2.09308	-0.426267	-0.207371
Solyc01g080410.3	1.87334	1.66816	1.05939	1.03994
Solyc01g080480.4	-0.139137	-0.207478	0.100584	2.14377
Solyc01g080500.2	1.20637	0.505946	0.449094	0.953529
Solyc01g080570.4	4.60988	4.42502	2.20899	0
Solyc01g080790.3	-0.678114	-1.4287	-2.38787	-2.20071
Solyc01g080900.4	-1.89967	-1.2894	-2.43796	-0.258928
Solyc01g080910.2	0.610547	1.86327	2.35926	1.38045
Solyc01g081060.4	0.260009	-0.137092	-1.34644	-0.277476
Solyc01g081270.2	1.11191	1.7383	0.498703	-0.779415
Solyc01g081310.3	1.47759	0.769099	-0.452334	1.16629
Solyc01g081600.3	-0.265854	-0.132834	-0.358002	-1.23533
Solyc01g086660.2	4.14711	2.97758	0.323466	0.472574
Solyc01g086670.3	4.63324	3.6504	1.1911	1.87989
Solyc01g086680.4	4.5951	3.82802	0.565591	0
Solyc01g086730.4	3.41609	1.64371	-0.848422	-1.04589
Solyc01g086740.3	1.42742	0.580887	-0.18125	-0.919849
Solyc01g086870.3	0.925099	-0.201109	-1.06375	-1.78572
Solyc01g086960.3	1.01212	0.836658	-0.023513	-0.167455
Solyc01g087020.2	0.812114	0.487263	0.997052	1.27413
Solyc01g087040.2	-1.39919	-0.548333	0.640008	0.00198431
Solyc01g087090.3	2.00038	3.51197	3.50636	1.48197
Solyc01g087140.4	-1.53387	-1.17234	-1.27938	-0.972748
Solyc01g087150.3	-1.82352	-1.581	-1.3932	-1.28407
Solyc01g087160.2	-1.49732	-0.525545	-0.608752	-0.74482
Solyc01g087170.3	0.769056	0.152289	0.579144	2.05511
Solyc01g087210.3	-0.912307	-1.14227	-0.191753	0.0455612
Solyc01g087240.3	-1.31948	-0.102457	-0.0450211	1.00736
Solyc01g087450.3	-0.420649	-1.01829	-2.05402	-0.302409
Solyc01g087540.4	-0.540016	-0.968158	-1.43096	-0.408964
Solyc01g087560.3	-0.0416019	0.267506	1.27597	0.826627
Solyc01g087580.3	3.49493	2.69887	0	0
Solyc01g087680.4	-0.615691	0.465143	0.959241	-1.36881
Solyc01g087830.1	-1.20833	-0.74789	-1.77461	-2.44263
Solyc01g087880.3	0.683376	1.10356	0.147576	-0.480831
Solyc01g087890.3	1.12209	0.995702	0.0358948	-0.200896
Solyc01g087980.4	2.86519	2.87331	0.758182	-0.20398
Solyc01g088160.4	2.44112	1.81069	0	0.870863
Solyc01g088360.4	6.03112	0	0	0
Solyc01g088370.3	1.85209	0.240723	-0.233038	-0.205653
Solyc01g088630.3	1.17406	0.526403	0.584271	0.665631
Solyc01g088660.3	0.565344	1.46228	-0.036813	0.731985
Solyc01g088750.3	-1.62117	-0.634277	-1.16338	-0.338139
Solyc01g088820.2	1.3962	0.596808	1.09622	1.06128
Solyc01g088830.2	2.40101	1.21681	0.381073	-0.679103
Solyc01g089890.3	1.46632	0.640276	1.64632	1.1985
Solyc01g089910.4	6.81474	0	0	0
Solyc01g090120.3	1.15497	1.56432	1.46158	0.974041
Solyc01g090180.4	-0.0727927	0.437265	1.00721	0.712827
Solyc01g090340.3	-1.15358	-0.648633	-0.799394	-0.230026
Solyc01g090480.4	0.354311	0.334394	0.708124	1.20701
Solyc01g090610.3	-2.58192	-1.18613	-0.983662	-1.01176
Solyc01g090630.4	-1.23898	-0.478152	-0.127033	-0.827661
Solyc01g090680.3	-1.19133	-0.361963	1.28959	0.201647
Solyc01g090790.4	-0.781642	-1.85551	-2.90815	0.492711
Solyc01g090810.4	-0.99759	-1.2882	-3.17927	0.0343762
Solyc01g090980.1	5.73233	6.48813	5.24891	2.43631
Solyc01g091030.3	1.72476	0.57029	-0.2134	0.130309
Solyc01g091130.4	0.18382	0.100693	-1.38892	-1.13518
Solyc01g091240.4	-0.292019	-0.865509	-0.655133	-2.12805
Solyc01g091260.3	0.642361	0.750728	1.07587	-8.84029
Solyc01g091470.3	-1.03186	-0.36726	-0.795248	-0.871274
Solyc01g091520.3	-1.25883	-0.841425	-0.0883906	0.047448
Solyc01g091550.3	-0.39398	-0.393998	-0.265235	-1.01381
Solyc01g091590.3	4.30711	3.70064	1.64408	2.01169
Solyc01g091700.4	-1.15153	-1.37342	-0.702569	-0.135198
Solyc01g091780.4	0.0191435	0.223583	1.2468	0.222221
Solyc01g091830.3	-1.20513	-1.32014	-1.8381	-1.84606
Solyc01g091870.3	-8.70014	-3.73946	-8.57923	-6.79524
Solyc01g094010.3	-0.868039	-1.00249	-0.987316	-0.510369
Solyc01g094140.3	-1.13	-1.80739	-1.89418	-1.30235
Solyc01g094170.3	0.815951	1.99984	1.8457	0.186192
Solyc01g094190.3	-1.14829	-0.639768	0.0426268	-0.693612
Solyc01g094210.2	-2.67106	-1.06936	-4.22802	-0.0254368
Solyc01g094260.4	1.41005	0.937538	-0.190152	-0.437779
Solyc01g094290.3	-0.705261	-1.08464	-1.22458	-0.931001
Solyc01g094430.1	10.5859	8.86127	0	0
Solyc01g094540.4	1.10783	0.71998	0.286647	0.0614288
Solyc01g094590.4	-1.35193	-1.18267	-1.04509	-0.399481
Solyc01g094700.4	-0.600809	0.141695	0.445169	2.2119
Solyc01g094840.3	-0.640402	0.228513	-0.456097	-1.32188
Solyc01g094880.3	-0.338534	-1.02271	-0.681821	0.0174327
Solyc01g094890.4	-0.731493	-0.722916	-1.51957	-0.155218
Solyc01g094910.3	-2.40784	-3.7639	-5.97993	-9.18691
Solyc01g094960.3	1.23013	0.414731	-0.322351	-0.444333
Solyc01g095080.3	5.22445	3.34037	0	0
Solyc01g095210.3	-0.501823	-0.232121	-1.19866	-0.955162
Solyc01g095240.3	-1.56247	-0.979594	-2.16862	-0.221058
Solyc01g095370.3	-0.472916	-0.192988	0.118066	1.54969
Solyc01g095460.3	1.00443	1.1916	0.351999	0.500536
Solyc01g095500.3	3.70711	1.07789	0	0
Solyc01g095510.3	2.12243	1.19355	-0.387328	-0.487297
Solyc01g095530.2	-0.634769	-0.580424	-3.40833	0.848059
Solyc01g095560.3	3.12953	1.36391	0.0872391	-0.352615
Solyc01g095620.3	3.97039	2.57089	0.864694	0.919745
Solyc01g095630.3	2.42366	2.3856	0.267963	0.827951
Solyc01g095700.3	-0.136057	0.0776453	1.35737	0.725769
Solyc01g095750.2	-1.1504	-1.14319	0.00159046	1.45634
Solyc01g095770.3	1.94116	-0.143363	-0.306616	-1.18789
Solyc01g095820.2	-2.42649	-1.11274	0.509859	-0.592972
Solyc01g095830.3	-0.761707	-1.01977	-0.248147	-0.0795214
Solyc01g095850.1	-1.19656	-1.70307	-0.454923	0.298629
Solyc01g095860.3	-0.28012	-0.934076	-0.795118	-1.02817
Solyc01g096030.4	1.96378	0.79597	-0.696349	0.073767
Solyc01g096050.4	1.89551	1.08263	-0.498445	0.323096
Solyc01g096100.2	0.812754	1.1966	1.51272	0.699414
Solyc01g096120.3	0.305292	1.00012	0.734969	0.012584
Solyc01g096140.3	-4.29055	-2.76606	-3.67601	-2.08365
Solyc01g096230.4	-0.757445	-0.689119	-1.55255	-0.24538
Solyc01g096250.2	-1.16211	-0.0565871	-0.426809	-0.590281
Solyc01g096320.3	-0.82429	-1.50349	-3.50878	-1.37905
Solyc01g096340.3	-1.4441	-0.114174	-0.013818	0.0507274
Solyc01g096420.3	1.79482	1.73863	-0.0562606	-2.33819
Solyc01g096430.4	1.62728	1.03933	-0.459166	-1.40746
Solyc01g096460.2	1.31835	0.55256	1.14777	1.08557
Solyc01g096470.3	-1.0158	-0.876101	-0.786207	-0.232689
Solyc01g096510.2	4.99628	3.01357	0	1.86634
Solyc01g096620.4	0.00566907	-0.818182	-4.18707	2.25705
Solyc01g096630.3	-0.950935	-0.654894	-4.16659	1.47459
Solyc01g096660.3	0.470869	0.670848	0.175598	1.05074
Solyc01g096670.4	1.27232	1.2823	1.69248	1.3877
Solyc01g096720.4	6.77488	6.70981	3.66937	-0.941308
Solyc01g096730.2	2.78149	2.27165	-0.430081	-1.72311
Solyc01g096760.3	1.12121	1.07872	0.424978	0.152181
Solyc01g096790.4	1.50148	1.1641	-0.0853419	-0.583481
Solyc01g096810.3	1.46609	0.696459	0.552006	0.307663
Solyc01g096880.4	0.474364	0.922115	-0.333665	-3.00668
Solyc01g096930.3	1.65778	0.31822	-0.686125	-0.422316
Solyc01g096940.4	-0.425715	0.554	1.13943	2.76372
Solyc01g097130.4	-0.372301	-0.762254	-1.06047	-0.939146
Solyc01g097240.3	0	2.14395	0	0
Solyc01g097340.3	-0.969108	-2.10202	-1.843	-0.10681
Solyc01g097350.4	1.29508	0.688752	0.383319	-0.0252062
Solyc01g097380.2	7.26978	5.97541	0	0
Solyc01g097390.4	3.08474	3.17152	0.202324	-1.80647
Solyc01g097460.3	0.0665326	-0.21638	0.318644	1.16948
Solyc01g097470.4	2.65566	3.45796	2.8906	1.3533
Solyc01g097570.2	3.16994	1.02465	0.660474	0.257193
Solyc01g097640.3	0.0581106	0.290161	-1.22691	-1.24035
Solyc01g097680.2	-1.00441	-0.993315	-0.370306	-0.00917048
Solyc01g097700.1	-1.58953	-0.963955	-0.23082	1.23054
Solyc01g097710.1	-1.31813	-1.17824	-0.649738	-1.51451
Solyc01g097720.1	-0.916256	-1.08848	-0.547725	-0.634831
Solyc01g097750.1	2.27921	0.306567	1.12983	1.30564
Solyc01g097880.4	1.18941	0.485003	-0.173181	-0.108633
Solyc01g097890.2	0.403089	0.208455	0.98309	1.18031
Solyc01g097920.3	1.07932	0.987765	0.0946523	-0.798544
Solyc01g098100.2	1.13707	0.947045	0.384939	-0.108626
Solyc01g098110.4	-1.91668	-1.1091	-1.43618	-1.05094
Solyc01g098230.3	1.52765	0.934204	-0.111923	-0.2589
Solyc01g098310.3	3.1458	1.37155	-0.381947	0
Solyc01g098390.3	-1.29277	-0.768411	0.400309	0.306622
Solyc01g098500.3	-0.781349	-0.891717	-1.26382	-1.31849
Solyc01g098560.3	-0.37431	-0.623126	0.353255	1.34401
Solyc01g098590.3	3.60631	1.10001	2.32635	1.94239
Solyc01g098610.4	1.14159	0.791011	-0.448674	-0.454053
Solyc01g098730.2	2.53405	1.37628	1.29826	1.11868
Solyc01g098750.3	1.11868	0.318146	0.389047	0.289182
Solyc01g098800.4	-0.349965	-0.269545	0.118746	1.04954
Solyc01g098840.3	1.06021	0.5921	0.203432	0.191768
Solyc01g098870.3	-0.247824	-0.763378	-1.21407	-0.485537
Solyc01g098930.3	0.0669476	0.246739	-0.806471	-1.5653
Solyc01g099090.3	-1.08849	-0.759501	-0.200434	-0.046582
Solyc01g099160.4	-0.0846626	0.394477	1.42593	3.39209
Solyc01g099220.3	1.56047	0.79212	-0.270884	-0.640652
Solyc01g099370.3	2.28409	1.40071	0.665543	0.636376
Solyc01g099380.4	2.4331	1.37193	0	-0.132409
Solyc01g099600.4	-0.423481	-0.139829	-0.897544	-1.2432
Solyc01g099620.3	3.98244	5.40035	3.84313	3.22275
Solyc01g099680.3	1.03551	0.972142	0.830459	0.164835
Solyc01g099750.2	-0.275506	-0.429436	1.23564	1.06146
Solyc01g099780.3	0.777866	0.477555	0.766853	1.12832
Solyc01g099800.4	0.459716	1.09676	0.570592	0.404927
Solyc01g099810.3	0.674062	1.0423	0.819971	0.871008
Solyc01g099840.3	-2.24389	-1.88511	-1.79181	-0.712784
Solyc01g099860.3	1.16738	0.501631	-0.0228617	0.415738
Solyc01g099870.3	-1.20745	-0.860598	-0.301489	0.0940971
Solyc01g099910.4	2.08795	1.9649	1.20579	0.0438283
Solyc01g099950.1	0	1.15226	1.5875	2.84565
Solyc01g100010.3	5.12615	0	0	0
Solyc01g100100.4	-1.68354	-1.30547	-1.04473	-0.403686
Solyc01g100160.3	0.376125	-0.216605	0.666329	1.06402
Solyc01g100200.3	3.8351	1.39363	1.26377	0.516542
Solyc01g100210.3	1.30872	-0.273158	-0.415699	0.00600155
Solyc01g100230.3	2.33954	2.78581	2.34941	-1.97833
Solyc01g100240.3	1.63763	0.715894	0.733941	0.778072
Solyc01g100370.3	4.73408	4.78841	4.71255	4.24911
Solyc01g100390.3	4.23847	3.26833	2.02262	-0.255007
Solyc01g100430.3	1.14951	0.895144	0.374025	-0.0872649
Solyc01g100460.3	1.62158	1.68917	0.138616	-2.7268
Solyc01g100490.4	-1.45824	-1.42438	-1.45417	-1.42419
Solyc01g100610.3	0.485914	1.09383	1.53533	1.40728
Solyc01g100690.3	1.5596	2.29644	1.90327	1.89623
Solyc01g100850.3	0.983024	0.310089	-0.341346	1.50663
Solyc01g100920.3	-0.84094	-0.212516	-3.11711	-0.243111
Solyc01g100930.3	-1.05256	-0.794836	-0.86372	-0.478916
Solyc01g100980.4	-1.94772	-0.827269	-3.89477	-0.22657
Solyc01g101010.4	0.866799	1.0368	0.181691	-0.00254907
Solyc01g101050.3	1.86909	0.936492	0.110027	0.743826
Solyc01g101060.4	0.209114	-0.613661	1.19556	1.41437
Solyc01g101070.3	1.39239	0.256234	-1.3136	-1.98315
Solyc01g101120.4	-1.03998	-0.140135	-0.455765	-0.221148
Solyc01g101240.4	-0.749208	-1.28435	-1.04381	-0.686525
Solyc01g102290.3	0.708352	1.27987	1.82471	0.855749
Solyc01g102300.3	-0.463345	-0.477698	-1.85637	-1.20945
Solyc01g102330.3	-0.272701	0.347171	1.23493	0.848564
Solyc01g102390.4	0.750532	0.230267	-0.424388	-1.20799
Solyc01g102410.3	1.36295	1.74884	1.04277	0.572432
Solyc01g102420.1	-0.151383	0.400837	-0.437811	-1.57043
Solyc01g102500.3	2.10573	0.703916	0.851079	0.849769
Solyc01g102680.4	1.12124	1.40251	0.263618	-0.737108
Solyc01g102700.4	1.17227	0.138948	-0.258993	-0.152502
Solyc01g102890.4	0.271814	1.07531	1.48727	1.50451
Solyc01g102895.1	-0.590908	0.343395	1.56167	0.878044
Solyc01g102910.4	0.344326	0.607367	1.2599	1.88816
Solyc01g102940.3	-1.07005	-1.53459	-1.33375	-0.797036
Solyc01g103030.3	0.58788	0.52417	-1.81715	-2.15824
Solyc01g103200.4	0.676278	0.235989	1.44047	2.08386
Solyc01g103460.2	-1.59951	-1.32975	-0.221162	0.193204
Solyc01g103510.4	2.17182	1.49734	1.17394	1.10274
Solyc01g103580.3	1.17945	0.634282	0.967839	1.50118
Solyc01g103590.4	-2.02451	-0.324345	-1.65195	-1.62099
Solyc01g103620.4	-1.27375	-1.32121	0.431973	0.348327
Solyc01g103650.3	3.14488	2.79979	0.371585	-0.0503828
Solyc01g103660.4	-0.128446	-1.28944	-0.833469	-0.272293
Solyc01g103760.3	-1.30882	-0.857183	-0.472269	-0.135977
Solyc01g104000.3	1.04194	0.317442	0.0638923	0.388952
Solyc01g104030.3	-1.99818	-0.994629	-2.30539	-1.92967
Solyc01g104070.3	1.09434	0.337285	-0.0390886	0.197724
Solyc01g104130.4	1.20893	0.438137	-0.0103973	0.694826
Solyc01g104190.2	-0.349919	-0.00665218	-1.54869	-0.991265
Solyc01g104270.4	-0.0485674	-0.188129	0.431713	1.0091
Solyc01g104350.3	1.3706	0.764323	0.00486901	-0.673821
Solyc01g104530.3	1.21615	0.513841	0.349213	0.165286
Solyc01g104620.4	3.67637	2.89676	1.74199	0
Solyc01g104710.3	-1.02695	-1.20408	-2.04167	-0.522997
Solyc01g104720.3	-0.0356242	0.625108	-1.08791	-1.36132
Solyc01g104740.3	6.2004	4.19638	2.48192	0.427829
Solyc01g104750.4	8.85002	0	0	0
Solyc01g104780.3	-1.54124	-1.74899	-3.03476	-1.2643
Solyc01g104800.2	-3.16711	-2.03078	-2.14669	-3.00835
Solyc01g104810.2	-3.5603	-3.13732	-2.0152	-4.22573
Solyc01g104820.4	-3.68246	-4.04014	-3.54426	-5.45688
Solyc01g104830.2	-2.91195	-2.10535	-0.869765	-3.14887
Solyc01g104950.4	-1.11864	-0.565802	-0.425496	0.25352
Solyc01g105050.3	-0.795728	0.921727	1.59034	1.56612
Solyc01g105070.3	1.06877	2.33918	2.17528	0.867143
Solyc01g105120.4	-0.0107152	-0.820056	-3.00774	-2.65533
Solyc01g105150.4	1.48009	-0.0699629	0.0637334	0.26328
Solyc01g105180.3	0.85416	1.20856	0.993399	0.634004
Solyc01g105190.4	8.09314	0	0	0
Solyc01g105200.2	3.23824	1.23664	0.828476	1.37044
Solyc01g105290.3	2.3478	1.04525	0.00992777	0.383808
Solyc01g105300.4	-0.628635	-0.128972	-1.90944	-1.38667
Solyc01g105370.4	2.33619	1.87934	-0.179529	-0.851431
Solyc01g105540.4	-1.27925	-1.37371	-0.702005	-0.08496
Solyc01g105550.1	-1.00596	-1.67672	-1.26648	-0.203592
Solyc01g105560.3	2.86946	1.36185	0.212876	0.121757
Solyc01g105620.4	1.49712	0.675475	-0.406744	-0.347438
Solyc01g105650.4	-1.32663	-4.10177	-4.70209	-1.2467
Solyc01g105680.4	-0.850727	-1.59506	-2.41652	-2.39304
Solyc01g105767.1	-1.70033	-0.56823	0.396486	1.13497
Solyc01g105770.2	-1.48463	-0.710187	0.560814	2.05582
Solyc01g106060.3	3.53469	1.96715	0.140399	-0.999218
Solyc01g106130.1	4.77818	1.99069	1.03473	0.743446
Solyc01g106140.2	5.31886	2.86628	1.68214	1.00126
Solyc01g106170.4	-0.0447455	1.63897	0.439343	-1.21631
Solyc01g106210.3	1.61178	0.648494	0.322035	0.165953
Solyc01g106290.3	1.42821	1.17997	0.858511	1.12808
Solyc01g106320.2	0.22696	0.629494	1.24005	0.91342
Solyc01g106500.4	2.08625	1.13962	0.231628	-0.188105
Solyc01g106510.2	4.40761	2.69652	0.946432	0.556999
Solyc01g106520.1	3.26835	1.40048	0.454472	-0.483397
Solyc01g106530.1	3.47153	0.981245	0.251688	0.927964
Solyc01g106560.4	1.33818	0.777985	0.604523	0.247296
Solyc01g106570.3	-0.275691	0.0910582	-0.341405	1.20764
Solyc01g106600.2	0.664831	2.59634	5.48426	4.49006
Solyc01g106605.1	0.580265	1.62869	2.38749	2.69274
Solyc01g106620.2	0.00256277	0.78852	1.06039	0.92898
Solyc01g106800.4	-1.29509	-0.426918	-0.0836508	-0.160177
Solyc01g106830.4	3.68575	2.90296	1.00276	0.832081
Solyc01g106920.4	-1.8541	-0.912724	0.121648	1.66135
Solyc01g107050.3	-1.06458	-1.11779	0.220773	-0.210819
Solyc01g107060.2	-0.838783	-1.43286	0.46921	0.279285
Solyc01g107080.3	2.55058	3.0867	2.74925	1.78654
Solyc01g107090.2	4.79525	4.22182	3.50881	2.01902
Solyc01g107100.3	3.76793	4.38714	4.07012	2.64798
Solyc01g107170.2	3.2253	2.08603	0.373467	0.385152
Solyc01g107180.3	-0.503949	-0.92494	-1.27777	-0.736789
Solyc01g107190.3	-2.11072	-1.18311	-1.27021	-0.928945
Solyc01g107240.4	1.25636	0.689233	-1.40207	-0.656534
Solyc01g107250.3	1.34025	1.33302	0.159053	-0.4995
Solyc01g107290.3	1.16798	0.0863398	0.383976	-0.00125799
Solyc01g107300.4	1.41176	0.778923	0.1397	0.199368
Solyc01g107320.3	-1.48898	-0.683392	-0.498237	-0.932792
Solyc01g107390.4	-1.23169	-0.964724	-0.407564	-0.921225
Solyc01g107430.2	-2.13306	-0.512594	-1.28436	-1.2508
Solyc01g107630.4	1.36436	1.09132	0.349385	-0.100434
Solyc01g107670.2	-0.815045	0.10288	-0.036714	1.17681
Solyc01g107720.3	0.191065	-0.474018	-0.616813	-1.01788
Solyc01g107740.3	2.10984	1.33639	0.77313	0.0463216
Solyc01g107780.4	3.78129	1.86382	-0.564011	-1.56518
Solyc01g107820.2	4.99165	4.03721	1.80359	-0.462324
Solyc01g107825.1	2.71746	3.11861	0	0
Solyc01g107860.3	1.17398	0.0334928	-0.161449	0.279062
Solyc01g108140.4	-0.452861	-1.06672	-0.657439	-0.335796
Solyc01g108160.3	1.20192	0.367368	0.167347	-0.012885
Solyc01g108240.3	0	4.1065	0	0
Solyc01g108300.3	-1.22323	-0.518148	-0.462105	-1.48992
Solyc01g108320.3	-2.34495	-0.692878	-0.205252	-0.970005
Solyc01g108340.3	-1.04475	-0.97465	-0.925042	-0.360526
Solyc01g108350.4	3.34392	3.4907	0.795175	-0.985762
Solyc01g108360.4	4.04691	3.58855	0.901691	-0.692339
Solyc01g108400.3	0.295899	-0.314721	-1.03037	-0.118916
Solyc01g108410.3	-0.0249898	-0.493567	-2.4918	-0.456893
Solyc01g108430.3	1.1252	0.78712	0.278492	-0.134231
Solyc01g108440.2	2.68197	1.38644	0.765596	0.477582
Solyc01g108490.3	1.69641	1.95456	0.105406	-0.496404
Solyc01g108530.3	-1.11578	-0.125891	0.17591	0.345113
Solyc01g108570.3	-1.98015	-1.43572	-2.51013	-0.143444
Solyc01g108580.3	-0.434267	-1.1224	-0.000681703	0.425214
Solyc01g108630.3	-2.68448	-2.71938	-2.64523	-1.00645
Solyc01g108710.3	-1.44632	-0.690475	-0.602933	-1.91802
Solyc01g108740.3	-0.909547	-1.26608	0.0562094	-0.451685
Solyc01g108860.3	-1.56806	-1.20964	-0.115085	-0.0583664
Solyc01g108910.4	1.03512	3.03404	4.09851	-0.493965
Solyc01g109070.2	0.876957	1.18912	0.839941	0.871506
Solyc01g109090.2	0.0257764	0.389175	0.157484	-2.74962
Solyc01g109100.2	0	3.25583	0	0
Solyc01g109140.3	3.55513	2.13657	1.39018	0.614463
Solyc01g109210.2	-1.39343	-0.899135	0.218073	0.190835
Solyc01g109340.4	-1.10136	-0.83212	-0.212318	-0.407488
Solyc01g109370.3	-1.00258	-0.300379	-0.263532	-0.121798
Solyc01g109380.3	1.43037	0.926071	0.744333	0.00979596
Solyc01g109390.3	0.289711	0.921643	2.53885	2.79002
Solyc01g109420.3	1.4861	0.842775	1.05744	0.489402
Solyc01g109470.3	-1.17965	-0.948635	-0.0693155	0.0625791
Solyc01g109500.4	-1.39133	-0.960666	-0.607622	-0.80619
Solyc01g109660.2	-0.609708	-0.311205	1.03899	0.874547
Solyc01g109680.3	1.8124	1.99149	2.14062	1.91724
Solyc01g109710.3	4.08519	3.44004	0.443289	-1.24503
Solyc01g109720.3	3.11459	2.29938	-0.593241	-0.659725
Solyc01g109790.3	-1.03366	-0.902767	-1.57675	-1.12013
Solyc01g109860.3	-1.32243	-1.49525	-1.00352	-1.07227
Solyc01g109980.4	-1.17655	-0.354844	-0.463585	-0.140371
Solyc01g110060.3	-0.42537	0.448056	0.902408	1.01595
Solyc01g110340.4	-1.95255	-2.12703	-2.67886	-0.410372
Solyc01g110370.4	-0.51489	-0.955952	-2.01738	1.1676
Solyc01g110440.5.1	2.21734	1.06663	0.476289	0.922304
Solyc01g110500.3	-0.198157	0.508273	0.706212	1.01941
Solyc01g110570.3	-1.47358	-0.120444	-1.287	0.526659
Solyc01g110590.4	-0.504268	1.07948	0.625311	0.353115
Solyc01g110920.4	-0.641026	-0.204783	-0.969368	-1.3395
Solyc01g111140.3	1.38784	1.11805	1.37603	1.00064
Solyc01g111160.3	-0.869351	-1.13903	-2.01373	-0.178803
Solyc01g111200.3	1.23777	0.614138	0.160565	0.433563
Solyc01g111210.3	1.89577	0.110158	-0.316152	-0.301078
Solyc01g111230.3	-1.04689	-0.0739918	0.0201211	0.188182
Solyc01g111250.3	1.70025	1.60473	0.607217	0.0747065
Solyc01g111260.2	-1.02866	-1.49161	-0.578802	-0.159205
Solyc01g111310.3	-1.00196	-1.49762	-0.724847	0.179164
Solyc01g111320.3	-1.11448	-1.19915	-0.701206	0.211622
Solyc01g111370.3	-0.88088	-0.374672	0.672221	1.16677
Solyc01g111400.4	-1.29232	-1.47929	-0.87833	-0.0014949
Solyc01g111420.3	1.42849	1.06787	0.27903	0.153937
Solyc01g111500.3	0.985815	1.38035	-0.346664	0.183359
Solyc01g111580.3	1.20927	0.742199	0.748455	1.37493
Solyc01g111620.3	1.12569	0.131782	1.38887	2.12559
Solyc01g111830.3	0.0198063	-0.147186	1.04374	1.21449
Solyc01g111900.4	-0.798759	-3.71521	-1.50533	0.576619
Solyc01g111980.3	2.37027	0.702892	0.965401	1.40575
Solyc01g112025.1	-1.03905	-0.0899674	-0.394686	0.198344
Solyc01g112040.2	1.33033	0.00854689	-0.614668	-0.496061
Solyc01g112050.3	1.25918	0.269917	-0.0480143	0.266539
Solyc01g112100.3	-0.342701	0.593474	1.54839	0.78301
Solyc01g112190.3	-1.61648	-0.926673	-0.419995	0.879972
Solyc01g112220.4	2.44667	1.13263	1.51933	0.798784
Solyc01g112230.4	0.379388	1.40405	2.17582	2.05593
Solyc01g112280.3	-1.16531	-1.12443	-0.0388761	0.470341
Solyc01g150101.1	-0.736947	-0.34501	-4.85596	0.210659
Solyc01g150131.1	1.81815	1.66724	2.55801	1.8744
Solyc01g150142.1	2.22603	0	0	0
Solyc01g150164.1	1.42199	1.78488	0.305791	-0.282167
Solyc01g150165.1	12.3681	11.7179	0	0
Solyc01g150166.1	0.0233039	0.660824	-0.43151	-3.46144
Solyc01g150169.1	0.329747	0.863468	1.53732	0.896384
Solyc02g005601.1	-2.0705	-0.922416	0.605716	0.841365
Solyc02g014030.3	2.66186	2.18125	1.30494	0.824887
Solyc02g014300.2	-0.854876	-1.22347	-1.1114	-1.29208
Solyc02g014460.4	-0.203456	-0.734502	-1.14522	0.435979
Solyc02g020890.4	1.03466	0.854379	-0.0238869	0.524877
Solyc02g021220.1	2.43585	0	0	0
Solyc02g021230.4	-0.764327	-1.50639	-1.12064	-0.494658
Solyc02g021440.4	1.56401	1.02098	0.248941	-0.0844479
Solyc02g023980.3	-1.1573	-0.554736	-0.220319	-0.528728
Solyc02g024050.3	-1.10815	-1.05991	-0.290805	0.0457402
Solyc02g030170.4	-0.274403	-0.556397	1.25639	1.30788
Solyc02g030220.1	-0.810194	-0.649389	-0.781515	-1.37073
Solyc02g030225.1	-0.24694	-0.0302285	0.276505	-1.21007
Solyc02g030480.4	0.138506	-0.71186	-1.58652	-2.11735
Solyc02g031990.1	4.3795	4.214	1.95659	0
Solyc02g032100.4	-0.670764	0.349841	1.67166	1.55923
Solyc02g032660.3	-1.20454	-0.477676	-0.077678	-1.52763
Solyc02g032860.3	4.10019	2.97882	0.731053	0.663822
Solyc02g032930.3	1.53849	1.31931	0.145804	-0.00558008
Solyc02g032950.3	3.03682	1.81855	0.181249	-0.819765
Solyc02g036350.3	-1.4838	-0.791547	-2.28353	-2.04559
Solyc02g036360.1	1.49726	0.483402	-1.09151	0.0826858
Solyc02g036370.3	-0.608516	-1.58849	-1.5718	2.54596
Solyc02g036480.1	4.2345	2.85514	1.22691	-0.103705
Solyc02g038740.4	2.96403	2.5579	2.49062	1.79031
Solyc02g038800.1	1.9278	1.89017	0.82911	0.363024
Solyc02g038803.1	3.47447	2.01714	0.620396	0.0358602
Solyc02g038805.1	0.737774	1.24681	0.253431	-0.551628
Solyc02g038811.1	-1.92339	-0.465081	-1.09811	-1.5403
Solyc02g038817.1	1.11463	-0.00808679	0.655456	0.72428
Solyc02g049080.1	0.379308	0.822871	1.64425	0.470198
Solyc02g061770.4	3.16857	3.55578	2.42598	1.19418
Solyc02g062040.3	-0.177762	-0.00866126	1.31434	0.00900196
Solyc02g062160.1	0	0	0	3.60524
Solyc02g062230.1	-0.942128	-0.704565	-1.53699	-0.914858
Solyc02g062310.1	8.27441	0	0	0
Solyc02g062460.4	1.56645	1.30601	-0.155124	-1.18394
Solyc02g062550.3	4.73241	2.62983	0	0
Solyc02g062610.3	-0.445733	-0.113121	-0.644292	1.43137
Solyc02g062700.3	1.57618	1.02279	0.297529	-0.115972
Solyc02g062710.1	0.849733	0	0	1.75618
Solyc02g062800.2	1.11634	1.12118	1.10662	1.01637
Solyc02g062890.3	-0.783144	1.03681	2.43914	-0.75084
Solyc02g062910.3	1.50581	0.69889	0.438208	0.323893
Solyc02g062920.3	0.405732	-0.206553	0.819844	1.21328
Solyc02g063020.3	0.256776	0.13343	1.28142	1.1298
Solyc02g063060.4	-0.0335245	0.0452752	-1.64479	-0.778224
Solyc02g063150.3	-1.25889	-1.33851	-3.67488	0.0859726
Solyc02g063160.4	0.482012	-0.180842	-0.506351	-1.0285
Solyc02g063170.3	-1.55481	-0.900785	-1.08172	0.192176
Solyc02g063180.4	-1.76224	-1.77984	-2.20873	-0.351881
Solyc02g063280.4	1.25378	0.839497	0.0291212	-0.5857
Solyc02g063330.3	-1.15568	-1.04947	-0.874672	-0.297959
Solyc02g063350.1	0.119001	0.62269	1.00826	1.14521
Solyc02g063410.3	-1.15807	0.0853081	0.441956	-2.3497
Solyc02g063430.4	1.999	2.57478	0.866123	-0.173198
Solyc02g063440.3	-1.20954	0.129757	0.880872	0.673413
Solyc02g063520.3	4.50462	3.35381	0.319609	0
Solyc02g064680.4	1.10271	0.56324	0.283428	0.172804
Solyc02g064690.3	-0.845947	0.574638	0.449677	-1.82037
Solyc02g064700.3	1.00931	0.676618	0.047254	0.374295
Solyc02g064940.1	-0.641495	0.0265452	-0.645791	1.06902
Solyc02g064970.4	-2.00811	-1.89147	-1.2892	-0.0170285
Solyc02g065050.1	1.36195	1.19533	0.504652	0.721792
Solyc02g065090.4	4.44951	3.77839	0.824671	0
Solyc02g065190.3	-1.02653	-0.839096	-0.531742	-0.914535
Solyc02g065420.3	0	0	2.21397	1.20407
Solyc02g065470.1	-1.7537	-0.94466	-0.594789	-0.172276
Solyc02g065520.1	-1.66272	-1.49059	-0.536186	-1.16385
Solyc02g065540.3	2.27369	1.53721	1.41005	-0.0325385
Solyc02g065550.4	-0.36595	-0.824286	-1.59748	-0.601487
Solyc02g065600.3	-1.42044	-0.39807	-0.618542	-0.778193
Solyc02g065680.3	-0.736292	-0.600072	-0.561417	2.00399
Solyc02g065765.1	-0.920875	-1.16913	-0.558116	-0.0619755
Solyc02g065780.1	-1.49405	-0.440409	0.540502	0.81996
Solyc02g066950.4	-0.400124	-0.835514	-1.75947	-1.10988
Solyc02g066970.1	0.136065	0.854634	0.0561585	1.33568
Solyc02g067190.4	0.613395	-0.866667	1.33888	0.247411
Solyc02g067230.3	0.273863	-0.873036	-1.2169	4.23796
Solyc02g067440.3	3.36493	3.84157	3.62025	3.13269
Solyc02g067520.4	0.0756264	0.0294855	-1.22925	-0.622768
Solyc02g067530.4	1.25653	0.540081	0.757418	-0.0737621
Solyc02g067560.1	-0.790879	-0.891431	-0.752578	-1.08924
Solyc02g067580.3	1.07877	2.17318	2.71706	1.92018
Solyc02g067600.1	3.22546	2.21456	1.31334	1.25494
Solyc02g067660.4	2.11365	0.786617	0.985966	0.968173
Solyc02g067680.1	1.64087	1.6023	1.06828	1.58248
Solyc02g067810.1	3.09298	2.4266	0.287469	0.288178
Solyc02g067890.3	-1.12392	-0.252249	0.0974659	-0.287397
Solyc02g067920.4	1.31156	0.796322	0.534324	0.108604
Solyc02g067935.1	10.4539	0	0	0
Solyc02g068010.4	0.66961	0.0754977	0.993355	1.47944
Solyc02g068070.4	-0.556472	0.107475	1.16386	1.40674
Solyc02g068120.3	0.0350973	-1.25918	-1.13485	-1.03271
Solyc02g068170.1	-2.39576	-0.2048	-1.22971	-6.67204
Solyc02g068315.1	-1.03861	-0.645002	-0.469711	-0.483691
Solyc02g068415.1	-2.6866	-1.11919	-2.12303	-2.14186
Solyc02g068460.1	4.43827	3.44676	0.190068	0.636176
Solyc02g068560.3	0.0561884	-0.205991	-1.38326	-0.676488
Solyc02g068680.1	5.53625	3.95051	0	0
Solyc02g068890.3	2.81081	1.69846	0	0
Solyc02g068900.3	1.97484	1.67573	-0.106975	-0.368301
Solyc02g069065.1	1.93164	2.79273	0.666424	1.9322
Solyc02g069190.4	-1.01397	0.0750057	0.648459	2.16827
Solyc02g069200.3	-2.0881	-1.84658	-2.7854	-3.15688
Solyc02g069250.4	3.37219	1.72229	0.621065	0.773914
Solyc02g069260.3	2.45688	2.28279	2.5352	0.784553
Solyc02g069340.4	1.64372	1.21297	0.413802	0.232022
Solyc02g069460.3	-1.36028	0.695546	0.177773	0.647097
Solyc02g069770.3	1.37457	0.543165	-0.335008	-0.216752
Solyc02g069800.1	1.80268	1.60151	0.826905	0.297614
Solyc02g069830.4	0.52495	0.525404	1.02045	1.50783
Solyc02g069910.2	0.387229	1.15445	1.84387	2.15744
Solyc02g070000.4	-0.615006	-1.33291	-0.725614	-0.364913
Solyc02g070020.1	2.81695	1.74142	0.367854	-0.184508
Solyc02g070090.1	2.55033	1.94991	-0.776388	-0.448177
Solyc02g070100.3	1.11296	0.718718	0.0220679	0.0880918
Solyc02g070110.1	4.19591	4.75279	0	0
Solyc02g070130.1	0.911537	1.20157	-0.762824	-1.95262
Solyc02g070470.1	-0.126614	0.0164873	1.07677	0.910719
Solyc02g070690.1	0.00870516	-0.115845	-0.294627	-1.07256
Solyc02g070800.2	-1.52828	-0.0298959	1.61775	-1.97081
Solyc02g070890.3	0.0520506	0.513958	0.426037	1.1025
Solyc02g070910.3	1.44462	0.48412	-0.483394	0.0953018
Solyc02g070940.1	-0.809532	-0.305324	-2.59916	2.84673
Solyc02g071080.3	-2.35725	-1.93822	-1.5264	-1.09629
Solyc02g071100.3	-1.75089	-1.64757	-2.29289	-0.802397
Solyc02g071130.4	2.99619	1.51605	0.420129	0.0484217
Solyc02g071220.3	-0.615173	-0.359501	-2.31179	-0.865103
Solyc02g071320.4	-1.00949	-0.904827	-1.04363	-0.501724
Solyc02g071440.3	-1.23827	0.187076	0.251716	-1.78179
Solyc02g071470.4	1.44429	1.33337	1.12354	0.741196
Solyc02g071510.3	1.3359	0.845217	0.530864	0.381253
Solyc02g071520.3	0.000385417	0.102909	0.104071	1.35502
Solyc02g071560.4	1.75074	0.797746	0.946602	0.860129
Solyc02g071700.3	-1.2357	-0.159981	-0.902464	0.0264591
Solyc02g071780.3	1.84521	0.437425	0.093959	0.153706
Solyc02g071820.4	4.03384	4.77496	1.95735	-0.624576
Solyc02g071870.4	1.14532	1.69613	0.976523	0.0230357
Solyc02g071970.1	3.51432	3.11416	2.01481	0
Solyc02g071990.3	2.24621	0.685115	0.815614	0.933869
Solyc02g072000.3	3.83301	2.01347	0.146042	-1.33762
Solyc02g072080.1	1.84865	0.743439	0.127545	0.588007
Solyc02g072150.3	0.933288	-0.133764	-1.05021	-0.762362
Solyc02g072220.1	-1.79646	-1.51926	-3.3188	-0.425991
Solyc02g072530.3	0.347113	-0.319061	-0.429594	1.04358
Solyc02g075620.4	-2.99897	-1.25326	0.235539	1.93005
Solyc02g076680.3	-0.718015	-1.52985	-1.57402	0.119388
Solyc02g076730.3	-1.03229	-0.960102	-0.215164	-0.989773
Solyc02g076800.1	-1.59608	-0.658422	-1.73764	-1.6616
Solyc02g076830.1	1.95176	1.60354	0.401343	-0.86554
Solyc02g076880.4	-1.09616	-0.12689	-1.0418	-1.07067
Solyc02g076920.3	-0.640062	-0.896923	-1.12719	-0.562766
Solyc02g076930.2	1.14042	0.494534	-0.341278	-0.190487
Solyc02g077000.3	-0.0598599	-1.10387	0.170981	0.914348
Solyc02g077040.4	1.44444	1.3641	0.726431	0.799709
Solyc02g077080.3	-0.181897	-0.326451	-1.52331	-1.16318
Solyc02g077090.4	-0.0842073	-0.20011	-1.03566	0.0109083
Solyc02g077240.4	3.5664	4.18056	3.96175	2.57126
Solyc02g077290.2	2.87478	1.81489	0	0
Solyc02g077370.1	6.86293	5.9562	3.15221	0
Solyc02g077470.4	3.03657	0.949158	0.518151	0.608294
Solyc02g077540.4	0.359501	1.51955	0.939022	-0.308055
Solyc02g077590.1	-1.96553	-1.42072	-0.992639	-1.03998
Solyc02g077670.3	0.339453	0.63026	0.244793	-1.39057
Solyc02g077750.4	-0.228851	-0.489119	0.601608	1.03986
Solyc02g077780.3	1.43363	0.522769	0.213922	0.418015
Solyc02g077840.2	-0.618548	-1.2714	-1.08745	-1.80563
Solyc02g077880.3	-2.04047	-0.0197801	1.0309	-0.929275
Solyc02g077950.3	-1.17043	-1.01856	-2.17619	-0.131972
Solyc02g078130.3	-2.20137	-1.05517	-2.44908	-1.47754
Solyc02g078150.4	-0.39267	0.709461	-1.2893	-1.83725
Solyc02g078170.3	4.8635	2.78213	0	0
Solyc02g078210.3	-1.04938	-0.802351	-0.371193	0.338129
Solyc02g078380.3	1.98964	3.93896	4.87219	3.88645
Solyc02g078450.3	1.0242	1.77465	3.02168	1.74395
Solyc02g078500.2	0.627214	1.07669	0.445739	2.01385
Solyc02g078570.3	-1.83448	-1.65756	-1.74978	-0.764014
Solyc02g078600.3	-1.12564	-1.43696	-3.02134	-2.1002
Solyc02g078660.4	-0.112203	-1.25825	-1.13285	-0.565001
Solyc02g078690.2	-0.474487	0.845991	-2.3698	-3.72641
Solyc02g078860.3	-0.0688062	-1.16713	-0.379351	-0.682341
Solyc02g078880.4	1.24911	0.634806	-0.0978964	0.162553
Solyc02g078900.3	4.5533	2.64124	-0.651125	-1.21455
Solyc02g078950.4	-1.08393	-1.52607	-0.69319	-1.22095
Solyc02g079170.3	3.57871	2.16907	-0.019993	-0.668637
Solyc02g079230.3	1.50867	0.781687	0.377355	0.341935
Solyc02g079240.1	-0.629579	-0.107298	-0.737936	-3.36198
Solyc02g079290.3	0.0815675	0.534894	1.88196	1.34269
Solyc02g079360.3	-1.29882	-0.879856	-0.852474	0.955226
Solyc02g079390.4	-0.778065	-0.624459	-1.46505	-0.180651
Solyc02g079410.2	0.142411	-0.147746	0.805923	1.25472
Solyc02g079510.3	-1.05625	-0.798082	-0.159475	0.917058
Solyc02g079530.4	3.18994	2.75827	0.454956	0
Solyc02g079570.4	4.11147	2.03613	-0.462715	-0.596891
Solyc02g079760.3	1.00533	0.184795	-1.01967	0.903939
Solyc02g079780.1	-1.21325	-0.155748	-0.984826	-1.80268
Solyc02g079790.3	-1.02731	-0.42204	-0.881514	-0.93068
Solyc02g079860.1	2.7578	0	0	0
Solyc02g079870.4	-1.36131	-0.0640978	-0.0741377	-1.27713
Solyc02g079950.3	-1.09251	0.00752016	0.776034	-0.398291
Solyc02g079960.3	-0.43104	0.209253	1.21406	1.06028
Solyc02g080040.4	2.38153	1.55666	0.568727	0.169749
Solyc02g080050.1	3.82985	0	0	0
Solyc02g080070.3	2.6835	3.31774	2.54594	0.703381
Solyc02g080110.3	1.87343	0.677025	-1.0076	0.0771159
Solyc02g080160.4	0.471353	0	1.5073	2.06066
Solyc02g080200.4	-1.15758	-0.945516	0.308898	1.01061
Solyc02g080220.3	0.130491	1.4264	1.30524	1.58668
Solyc02g080310.2	-1.46562	-1.43357	-0.470451	-0.724008
Solyc02g080380.4	0.149483	-0.243641	1.0374	0.719085
Solyc02g080410.3	-0.330119	0.280394	0.037081	-3.11894
Solyc02g080440.3	-0.343369	-0.0451066	-1.19315	-0.363676
Solyc02g080450.1	-2.66733	-1.73031	-2.99442	-0.690863
Solyc02g080480.3	-1.00777	-0.629485	-0.799464	-0.628413
Solyc02g080510.1	-0.0645075	0.888802	0.608828	1.24024
Solyc02g080530.3	-0.517141	-0.343929	-0.409924	-1.04946
Solyc02g080600.1	-1.21704	-0.652122	0.676894	1.20534
Solyc02g080640.4	2.42333	1.32726	0.56431	1.35703
Solyc02g080660.3	-0.598232	-1.1119	-0.7598	-0.133316
Solyc02g080790.4	0.18839	-1.69887	-1.11047	-0.87931
Solyc02g080830.1	2.0015	0.760728	0	0
Solyc02g080840.1	5.83746	0	0	0
Solyc02g080890.3	3.22439	1.5038	0.234895	0.732793
Solyc02g080910.4	-0.70869	-1.1174	-0.678702	-0.466806
Solyc02g081010.3	1.71831	1.01005	0.166287	0.135898
Solyc02g081030.4	-0.391331	-0.579019	-0.85564	-1.16096
Solyc02g081050.4	-1.37787	-2.33635	-1.06658	0.29673
Solyc02g081150.1	0.822787	0.171987	1.00893	1.16852
Solyc02g081190.4	0.321465	-0.203574	-0.944544	-2.19197
Solyc02g081330.4	-1.93957	-1.40834	-2.83866	-0.961156
Solyc02g081360.4	1.13821	1.18597	0.289554	0.614816
Solyc02g081370.2	-3.2296	-2.91289	-2.75899	-1.72067
Solyc02g081390.3	1.46299	0.597454	-0.906651	-0.712906
Solyc02g081430.3	2.33451	2.15546	1.26236	0.905038
Solyc02g081450.2	2.14446	1.26004	1.14883	0.929532
Solyc02g081500.3	1.88088	2.68782	1.95725	0
Solyc02g081560.1	1.65149	1.83622	1.75445	-0.78479
Solyc02g081580.3	0.0632232	-0.106777	0.774621	1.1657
Solyc02g081590.3	1.34083	0.985417	0.47863	0.338354
Solyc02g081600.4	-1.69183	-0.448977	-0.456851	-0.288222
Solyc02g081690.1	3.65984	3.82754	1.6824	0.626782
Solyc02g081830.4	1.90531	2.72973	2.34199	1.31617
Solyc02g081910.2	-0.551671	-0.62382	-0.873391	-1.71765
Solyc02g081920.3	-1.66227	-1.17964	-0.628422	-1.51077
Solyc02g081940.3	0.026265	0.15551	-1.0593	-1.73599
Solyc02g082060.2	0.391923	1.3591	0.141034	-1.34447
Solyc02g082170.3	-1.80611	-1.34571	-0.993854	-1.11919
Solyc02g082190.3	1.19996	0.780968	-0.0870845	-0.200074
Solyc02g082240.1	-3.17078	-2.18716	-3.6358	-1.56183
Solyc02g082250.4	1.32042	0.348964	0.0394569	0.275007
Solyc02g082260.3	0.379182	0.428168	1.10747	1.35716
Solyc02g082270.3	0.465277	0.4398	1.48568	1.24813
Solyc02g082350.3	1.60627	0.645415	-0.393804	-0.481782
Solyc02g082360.4	1.55226	1.48633	0.723757	0.481398
Solyc02g082420.3	0.682902	1.3318	2.34037	1.52085
Solyc02g082450.3	4.99782	4.15317	-0.269938	0
Solyc02g082510.1	1.07436	-0.0401686	0.551398	1.1321
Solyc02g082550.3	3.20306	0.322852	-0.544781	-0.280468
Solyc02g082740.1	-0.8222	0.548554	1.15851	1.91965
Solyc02g082800.3	0.625835	-0.0690067	0.366509	1.16841
Solyc02g082830.3	1.22523	0.623642	0.364811	0.780584
Solyc02g082880.2	-0.322317	-0.871091	-1.26011	-0.263368
Solyc02g082920.4	1.32683	2.53892	2.18736	2.09588
Solyc02g082950.3	1.62964	0.121615	-0.768965	-0.320299
Solyc02g082970.1	1.20877	0.616189	0.280983	0.70969
Solyc02g083110.1	-0.766991	-1.00949	-0.141769	0.0532698
Solyc02g083170.3	1.39664	0.937023	1.03134	1.07647
Solyc02g083280.4	-0.557446	0.630272	-0.376818	-1.59115
Solyc02g083310.3	-0.9725	-0.664629	-0.477276	-1.61148
Solyc02g083320.3	0.186777	0.184575	1.13869	0.612383
Solyc02g083360.1	1.61056	0.973025	0.773864	0.53264
Solyc02g083400.3	0.880496	0.812011	1.29234	-0.825585
Solyc02g083410.4	-1.51724	-1.54301	-1.13154	-2.00032
Solyc02g083460.3	1.35323	0.42654	0.217434	0.57205
Solyc02g083470.3	1.58204	1.03745	-0.55286	-1.06266
Solyc02g083490.3	-1.45165	-0.194168	-1.21427	-1.16445
Solyc02g083570.3	-1.26129	0.140612	-0.600663	-0.423951
Solyc02g083670.4	-1.6384	-0.793577	-0.935927	-0.646973
Solyc02g083730.4	1.11486	2.4668	2.84424	0.946715
Solyc02g083760.4	-1.25031	-0.319608	-0.38942	-0.29741
Solyc02g083790.4	-2.726	-2.02366	-2.09085	-0.619186
Solyc02g083810.4	-1.2212	-0.612143	0.25097	0.654655
Solyc02g083850.3	1.37845	1.21638	-0.0142396	0.165821
Solyc02g083940.3	1.85174	0.780635	0.679982	0.662562
Solyc02g083960.4	1.1101	0.098131	0.261936	0.369931
Solyc02g084240.3	-0.544588	0.374593	0.406915	-1.34612
Solyc02g084570.4	-1.0435	0.489377	0.439345	0.611665
Solyc02g084610.1	0.0178725	-0.181679	0.393604	1.08632
Solyc02g084720.3	-0.431492	-1.80648	-1.46312	-0.604028
Solyc02g084740.4	-0.260762	-1.05276	-1.58286	-0.4878
Solyc02g084780.4	0.823579	1.07254	1.96783	1.54851
Solyc02g084790.3	-0.138782	-0.104129	1.23029	1.00171
Solyc02g084800.4	1.75744	2.56387	2.61487	1.86363
Solyc02g084820.3	-0.706644	-1.07748	-0.622992	-0.478738
Solyc02g084850.3	0.415128	1.44548	-1.4404	-2.00679
Solyc02g084900.2	2.89286	0.526	-1.24804	0.350686
Solyc02g084980.3	1.72552	1.01988	1.47273	2.37122
Solyc02g084990.3	-0.41099	-1.05661	-1.73279	-0.147349
Solyc02g085000.3	0.696626	-0.888674	-1.04243	-0.122938
Solyc02g085010.1	3.59885	1.88993	0.00163005	0.31263
Solyc02g085090.1	4.18814	2.78197	0	0
Solyc02g085140.4	2.4073	1.35551	0.440162	0.306644
Solyc02g085180.5.1	-0.447333	0.966507	0.937183	1.54712
Solyc02g085260.1	11.2339	9.1632	0	0
Solyc02g085300.4	2.79401	2.02603	0.934332	-0.382935
Solyc02g085320.1	1.96594	1.87039	1.47829	0.0403656
Solyc02g085420.4	0.484594	0.0325227	0.760974	1.03338
Solyc02g085560.3	1.26748	0.267253	-0.651096	-0.338875
Solyc02g085650.4	1.37388	0.443618	0.294103	0.135566
Solyc02g085660.1	4.95191	4.43275	0.930993	-3.45861
Solyc02g085670.3	1.1982	0.85862	0.244156	0.0993101
Solyc02g085830.4	2.07913	1.88901	0.910054	1.01093
Solyc02g085880.3	-2.70943	-1.74498	-2.73124	-3.05442
Solyc02g085910.4	3.70944	3.42502	3.53081	2.33154
Solyc02g086130.4	-0.430752	-1.11622	-1.79385	-1.74817
Solyc02g086180.4	-0.165682	-0.098732	0.522426	1.24109
Solyc02g086210.4	2.54908	2.06018	2.30671	1.34112
Solyc02g086270.4	1.35201	0.59008	0.860131	0.367342
Solyc02g086300.4	-0.326658	-0.281275	-3.37027	-2.40711
Solyc02g086360.3	0.549873	0.778418	1.60456	0.749671
Solyc02g086450.1	-0.0240937	-0.225443	-1.1918	-1.178
Solyc02g086458.1	-1.62318	-2.49306	-2.47993	-0.402829
Solyc02g086590.3	3.19094	1.78023	0.120791	-0.550881
Solyc02g086700.4	-1.80598	1.15658	0.527703	0.452068
Solyc02g086770.3	0.789078	1.07774	-0.817269	-0.262773
Solyc02g086810.1	0.818489	1.2197	1.86267	0.667062
Solyc02g086860.4	-1.48224	-0.664203	0.0712542	0.227251
Solyc02g086880.4	-0.254441	0.685721	-1.33571	-3.02406
Solyc02g086900.4	-0.752576	-1.84927	-1.42812	-0.942657
Solyc02g086970.4	-0.636936	-0.46337	-1.6171	0.090032
Solyc02g087000.4	-0.804364	-1.08545	-1.28658	0.25057
Solyc02g087060.4	-1.7584	-1.13612	-0.672282	-0.0818161
Solyc02g087070.4	3.65388	4.42727	2.50032	0.761883
Solyc02g087200.2	-0.121307	-0.474851	0.629194	1.26103
Solyc02g087210.3	4.81379	4.01008	1.94455	0.326652
Solyc02g087310.3	-0.383009	-0.549854	-0.793644	-1.01336
Solyc02g087350.3	2.69182	2.13313	-0.046983	0.919711
Solyc02g087410.4	0.263934	-0.511767	-1.79626	-1.24347
Solyc02g087740.3	1.6004	1.46549	1.62635	1.14714
Solyc02g087990.4	-0.212391	-0.293238	-1.84392	0.151606
Solyc02g088070.3	0.855793	-0.0531984	-0.188681	3.24047
Solyc02g088090.1	1.87781	0.277501	-0.473451	-0.678682
Solyc02g088100.3	-1.41829	-0.896196	-1.3306	0.295874
Solyc02g088160.4	3.92342	3.71827	0	0
Solyc02g088180.3	1.85204	1.181	-0.70864	-1.50164
Solyc02g088190.4	-3.06598	-2.50033	-2.8353	-1.13948
Solyc02g088220.3	2.05494	0.971977	0.405983	-0.782431
Solyc02g088240.4	-0.44791	-1.01932	-0.404371	-0.124352
Solyc02g088320.4	-0.965086	-0.431411	-1.8445	-0.707026
Solyc02g088340.4	0.40322	1.01952	0.614032	-0.318879
Solyc02g088460.4	0.80061	1.11549	0.674502	0.349324
Solyc02g088500.1	-1.759	-1.54194	-0.378223	0.257187
Solyc02g088560.4	0	0	0	3.67725
Solyc02g088580.1	1.13449	0.271045	-0.0843837	-0.32904
Solyc02g088620.3	1.22875	0.528227	0.36831	0.330388
Solyc02g088690.4	-0.0218093	-0.219636	0.538158	1.05586
Solyc02g088790.3	1.35976	1.09985	0.727597	-0.0857687
Solyc02g088820.4	-0.250296	-1.20748	-3.59745	-1.29032
Solyc02g088900.3	-0.744715	-1.25037	-0.910303	-0.280914
Solyc02g089090.3	1.15336	0.411468	0.496181	0.218696
Solyc02g089100.3	1.07678	0.517337	-0.197581	-0.443935
Solyc02g089110.3	1.72235	0.399938	0.114316	0.795691
Solyc02g089140.3	12.1033	12.7381	13.4897	11.0884
Solyc02g089220.4	-0.180914	-0.499311	-0.26827	-1.02271
Solyc02g089250.4	-0.794917	0.177264	0.775699	1.31545
Solyc02g089280.3	1.07313	0.939812	0.465992	0.446207
Solyc02g089400.4	1.07216	0.315684	-0.30072	0.370432
Solyc02g089470.1	2.85689	2.93789	2.05949	0.92719
Solyc02g089540.3	0	0	0	3.72793
Solyc02g089550.3	-1.36831	-0.717985	-1.2526	-0.46262
Solyc02g089610.2	3.14268	0.907786	-1.11362	1.23882
Solyc02g089620.3	-0.800295	-2.4492	-3.35898	-1.89479
Solyc02g089650.3	-1.35272	-0.0365253	-0.451027	-0.750552
Solyc02g089690.3	-1.23622	-1.20219	-0.759467	-0.0102669
Solyc02g089700.4	-1.42952	-1.18741	-1.25578	-0.648918
Solyc02g089720.3	0.981266	0.647447	1.17432	1.26122
Solyc02g089800.3	-0.204885	-0.35872	-1.26381	-1.21925
Solyc02g089880.4	-0.888372	-1.97056	-1.71187	-0.629421
Solyc02g089900.1	1.98536	0.0800763	-0.232691	0.293657
Solyc02g089920.1	-1.85552	-2.1934	-2.74515	-2.16368
Solyc02g089960.3	-0.174275	0.946329	1.44999	0.731388
Solyc02g089990.1	0.373372	1.16972	1.28503	1.10482
Solyc02g090030.2	-1.20996	0.184785	0.565531	0.575266
Solyc02g090110.3	2.25345	1.42091	0.382442	0.0642362
Solyc02g090120.1	3.48359	5.01457	4.99814	3.41637
Solyc02g090210.3	-0.402501	-0.806055	-0.17011	1.78027
Solyc02g090390.4	0.685342	1.01996	2.11236	-0.166064
Solyc02g090400.4	0.984028	-0.821202	-1.93161	-2.40233
Solyc02g090440.3	0	1.14138	1.64865	0
Solyc02g090450.3	-1.97153	-0.0815075	-1.15951	-1.29001
Solyc02g090470.4	-1.56601	0.461181	-0.174571	-0.741596
Solyc02g090490.3	3.36269	1.39031	-0.576686	-1.48254
Solyc02g090510.3	1.54419	1.54891	0.228575	0.170988
Solyc02g090680.3	-0.872637	-0.426278	-0.00979507	-1.14446
Solyc02g090820.3	1.036	0.178248	-0.397194	-0.617926
Solyc02g090870.1	0.331165	0.0736062	0.0477593	1.10316
Solyc02g090890.4	-1.47056	-0.936439	-2.36615	-1.34714
Solyc02g090930.3	-1.1796	-0.709964	-1.39205	-1.63488
Solyc02g090940.3	-1.11321	-0.17652	-0.372878	-0.767872
Solyc02g090970.1	3.58202	0	0	0
Solyc02g090980.1	2.38606	1.08205	0.5207	0
Solyc02g091000.4	-0.234619	-0.689558	-0.18735	1.04698
Solyc02g091050.3	-1.74204	-1.26954	-1.05349	-0.30816
Solyc02g091100.3	1.19198	1.06911	-0.252735	-0.668614
Solyc02g091193.1	2.0668	1.21564	-0.306284	-1.34591
Solyc02g091220.1	1.16752	0.675057	0.265584	-0.215209
Solyc02g091250.1	0.567264	1.79037	0.701538	0.355523
Solyc02g091340.4	0.398126	0.127855	1.08668	0.564704
Solyc02g091380.1	4.88734	2.67804	0	3.07589
Solyc02g091500.1	0.92121	1.24616	1.21896	1.4081
Solyc02g091535.1	-1.7928	-0.980836	-0.504053	0.0912775
Solyc02g091650.4	1.99795	0.340307	0.0477212	-0.182789
Solyc02g091660.3	1.17585	-0.492355	0.164804	-0.0570925
Solyc02g091700.3	1.76843	2.41274	2.44867	1.69713
Solyc02g091840.3	-1.11897	-0.594748	-0.0270124	0.603092
Solyc02g091930.3	-0.812729	0.288791	-1.14985	-1.55283
Solyc02g091950.4	-0.754106	-0.458258	0.206423	-1.09224
Solyc02g091990.3	2.68766	2.21083	0	0.0919983
Solyc02g092110.3	2.78135	3.08706	0	0
Solyc02g092120.3	2.67601	2.05639	1.221	0.124315
Solyc02g092250.3	-0.585095	-0.593611	-0.889931	-1.99215
Solyc02g092260.3	1.188	0.798695	0.384033	-0.211567
Solyc02g092290.4	2.42172	2.8518	2.23927	-0.544585
Solyc02g092330.3	0.618148	0.141653	0.967551	1.31538
Solyc02g092410.3	-2.1165	-1.42066	-0.258999	-0.169025
Solyc02g092440.3	-0.247884	-0.401755	0.39498	1.00566
Solyc02g092460.3	-1.00567	-0.84348	-1.58001	-0.880459
Solyc02g092480.4	-0.881968	-0.739502	-1.22348	-0.235557
Solyc02g092490.3	-1.41481	-1.39886	-1.72187	-0.645239
Solyc02g092530.4	-1.55432	-2.22051	-2.34648	-0.062806
Solyc02g092550.3	-1.3689	-1.02787	-1.4903	-0.938258
Solyc02g092560.3	-1.81597	-0.608325	-1.41771	-0.799265
Solyc02g092570.1	0.369022	1.11728	1.34442	1.95432
Solyc02g092590.3	-1.70658	-0.593038	-2.14364	-1.3043
Solyc02g092720.1	-1.39398	-0.901076	-1.80198	-1.6166
Solyc02g092800.3	-0.270471	0.045581	0.729294	1.1469
Solyc02g092820.4	-1.33853	-3.32874	-2.00387	-0.202869
Solyc02g092840.1	-0.612333	-2.16947	-1.24767	0.337503
Solyc02g092845.1	-1.19045	-2.11504	-1.42682	-0.769682
Solyc02g092860.3	7.02674	4.26201	2.35565	1.88424
Solyc02g092870.2	-0.2805	-1.13539	-1.28755	-1.44924
Solyc02g092880.3	0.9641	1.0962	2.02044	1.83639
Solyc02g092890.1	9.57009	7.3314	0	0
Solyc02g092930.1	1.05682	0.669935	0.855519	1.31857
Solyc02g092990.1	2.16799	0.862514	0.556391	0.624102
Solyc02g093030.3	-1.24258	-0.747711	-1.82501	0.0375309
Solyc02g093050.3	2.59645	1.85679	0.154419	0.0379847
Solyc02g093070.3	-0.0847297	0.642573	1.90397	1.25204
Solyc02g093140.4	-0.631189	-0.190017	-0.939369	-2.34304
Solyc02g093150.3	0.350259	0.611496	-1.52667	-1.33842
Solyc02g093220.3	-0.145903	0.00532163	1.04433	0.419094
Solyc02g093230.4	1.63819	0.602439	0.829575	1.35048
Solyc02g093290.3	1.19235	0.47395	0.094072	-0.365126
Solyc02g093420.4	1.6321	1.24124	0.252034	0.319749
Solyc02g093430.3	1.20957	0.426108	0.78455	-0.051894
Solyc02g093510.3	1.40645	0.278918	-0.180367	-0.227064
Solyc02g093520.3	2.36131	0.654746	0.325147	0.548135
Solyc02g093580.4	-0.97157	-1.12605	-1.09955	-0.00449231
Solyc02g093650.4	0	0	0	1.86829
Solyc02g093660.1	-0.764308	-1.27799	-0.444475	-0.20518
Solyc02g093670.3	-1.06989	-1.0002	-0.399019	0.46978
Solyc02g093700.3	5.28241	5.45891	0	0
Solyc02g093710.1	3.69547	1.45322	0.363887	0.802313
Solyc02g093800.3	-0.952976	-0.949546	-1.12181	-0.477802
Solyc02g093830.4	1.17137	0.987398	0.0570839	-0.399648
Solyc02g093860.3	1.74468	1.11766	0.941634	0.531179
Solyc02g093880.3	1.6389	1.2272	0.347382	-0.184467
Solyc02g093910.3	2.46855	3.02634	2.89247	1.89505
Solyc02g094000.1	3.04719	1.77958	0.497651	-0.938934
Solyc02g094040.3	4.82104	3.56847	0	0
Solyc02g094160.1	1.71263	0.896444	0.610397	0.76659
Solyc02g094190.3	-1.60908	-1.764	-0.678292	0.253962
Solyc02g094270.2	5.17864	0	0	0
Solyc02g094300.4	-1.38963	-2.28533	-1.98563	-1.94549
Solyc02g094330.3	-0.966798	0.0543963	0.51888	1.07648
Solyc02g094340.1	-1.10221	-0.489939	0.23231	1.82068
Solyc02g094400.4	-0.28414	0.56225	-1.16434	-1.77754
Solyc02g094560.3	-0.229704	-0.844801	-1.20182	-0.702781
Solyc02g094570.3	-0.729921	-1.77777	-1.16695	-1.19667
Solyc02g094860.3	-1.80445	-0.999168	-2.49693	-1.85015
Solyc02g150126.1	0.0219193	-0.410197	-0.924266	-1.94462
Solyc02g150130.1	0.711209	0.933017	1.00867	-0.835094
Solyc02g150139.1	-0.19474	0.634769	-0.16254	-1.43251
Solyc02g150147.1	3.51105	0.371042	-0.830111	1.70169
Solyc03g005020.3	-1.3068	-0.262441	-0.851548	-1.51536
Solyc03g005080.4	0.371051	1.32731	1.19831	0.335467
Solyc03g005130.3	1.8137	0.962303	0.773019	1.02918
Solyc03g005200.3	-0.348123	0.138558	0.850658	1.18761
Solyc03g005210.4	-1.12999	1.32547	0.937481	0.753801
Solyc03g005260.3	3.43365	2.12306	0.218212	0.536893
Solyc03g005320.3	1.4564	1.90707	-0.577467	-0.35964
Solyc03g005500.1	6.64266	7.61091	0	0
Solyc03g005530.1	-1.88627	-2.00226	-0.112857	0.163921
Solyc03g005570.3	2.39165	0.907516	0.444815	0.283686
Solyc03g005700.1	1.01722	0.0876264	0.545616	0.900733
Solyc03g005760.1	-0.811993	-0.0720681	-3.00602	-0.42216
Solyc03g005820.3	-2.05092	-1.43299	-1.98979	-2.81552
Solyc03g006020.3	1.80418	0.850536	-0.0124684	-0.687351
Solyc03g006050.4	-0.775275	-1.063	-0.0587011	0.22938
Solyc03g006080.4	2.38101	1.38722	0.690167	0.107971
Solyc03g006220.4	-1.77279	-0.994188	-2.51885	-1.87383
Solyc03g006250.2	-0.0152475	0.199165	-1.66413	-1.30639
Solyc03g006320.1	3.03274	0	0	0
Solyc03g006400.3	1.60594	0.949625	-0.241816	-0.449915
Solyc03g006410.3	-2.18991	0.860654	-5.14916	-1.87145
Solyc03g006430.3	-0.615666	-0.826484	-1.50587	-1.47836
Solyc03g006490.3	-0.953649	0.571833	-2.36733	-1.63897
Solyc03g006610.3	1.06598	0.95282	-0.697697	-0.333167
Solyc03g006620.3	5.27052	2.43441	0	1.10072
Solyc03g006640.3	-0.0224209	-0.119081	-1.13942	0.594312
Solyc03g006660.3	2.23544	1.33398	-0.0592841	0.35931
Solyc03g007090.1	-0.807804	-0.209271	-1.4152	-0.430298
Solyc03g007170.3	1.33015	0.98654	-0.110544	-0.272142
Solyc03g007180.1	0.000411862	0.107481	0.0766776	1.01884
Solyc03g007210.3	1.13411	0.0772412	0.453995	0.325527
Solyc03g007220.3	2.93008	2.76307	0	0
Solyc03g007290.4	0.692634	0.287051	-0.00582424	1.39308
Solyc03g007360.3	-2.51338	-1.86242	-4.35355	-0.347018
Solyc03g007370.3	-0.638111	-0.702209	-3.54281	1.4973
Solyc03g007380.2	3.31253	0	0	0
Solyc03g007430.3	1.4969	1.06554	0.456418	0.101548
Solyc03g007530.3	1.25782	1.34651	-1.07787	-1.1516
Solyc03g007570.2	-1.30855	-1.12716	-0.900129	0.212418
Solyc03g007690.1	0.740523	1.22998	2.12585	2.71326
Solyc03g007760.3	-0.628892	-0.727033	-1.18914	-0.53775
Solyc03g007770.3	-1.91529	-0.918677	-0.439141	0.050977
Solyc03g007860.1	-1.76512	-0.639148	-1.08749	-2.46848
Solyc03g007870.3	1.17155	1.03039	-0.311431	-0.351766
Solyc03g007890.3	4.13129	3.73344	2.86065	-2.5476
Solyc03g007960.3	-1.02325	-0.343298	-2.37359	-0.755872
Solyc03g013340.3	-1.73839	-0.551527	0.156449	-0.74489
Solyc03g019670.3	-0.262842	-0.172862	-0.244935	1.50537
Solyc03g019750.3	6.56829	5.12864	2.56128	1.78614
Solyc03g019760.4	0.141074	-0.136779	-2.63671	-2.23979
Solyc03g019790.3	-0.0115899	-0.994922	-2.09273	-0.928506
Solyc03g019820.3	-1.04505	0.383268	-1.71063	-2.02468
Solyc03g019920.1	-0.614129	0.628957	0.474689	1.65756
Solyc03g020010.1	2.75028	3.28143	1.2534	-0.40318
Solyc03g020030.3	3.88821	4.64382	3.03184	0
Solyc03g025160.4	1.02019	0.409014	0.274944	0.211466
Solyc03g025240.3	-0.0631514	0.0775446	1.31197	1.19168
Solyc03g025350.3	-2.14791	-0.566581	-0.411134	-2.27916
Solyc03g025470.4	1.29005	1.38443	-0.407923	-0.347519
Solyc03g025720.3	0.521732	0.0521774	-1.9718	0.11864
Solyc03g025730.3	-0.00169825	-0.33513	0.609935	1.18772
Solyc03g025840.3	-0.777437	-0.927973	-1.05723	-0.907875
Solyc03g025860.3	2.02441	1.25198	0	0
Solyc03g025920.4	-1.03854	-0.153173	-0.389932	-0.471201
Solyc03g026020.3	0.154695	0.0434671	1.04897	0.156567
Solyc03g026050.3	0.3138	-2.14033	-3.80793	-6.93307
Solyc03g026070.4	0.73681	0.314544	1.53812	2.15104
Solyc03g026130.3	-0.769665	2.58346e-05	0.969538	-1.12988
Solyc03g026230.1	-0.669954	-1.21437	-0.599411	-1.11308
Solyc03g026280.3	0	6.12535	2.41023	0
Solyc03g026370.1	0.676648	1.03433	-0.447027	1.09704
Solyc03g031530.4	-1.83879	-0.25056	-0.204118	-0.0535746
Solyc03g031590.4	-5.5921	-3.25203	-3.72258	-1.98689
Solyc03g031600.3	0.116594	1.05229	1.97637	1.23355
Solyc03g031620.3	1.77733	1.53481	1.08516	0.761423
Solyc03g031680.3	-1.20516	-1.17618	-1.70596	-0.89485
Solyc03g031830.1	1.69915	1.29385	0.808864	0.336169
Solyc03g031860.3	0.6187	0.00932689	-0.406862	2.65024
Solyc03g031890.3	0.624718	3.10977	2.97173	1.94069
Solyc03g031940.4	-1.1092	-0.421622	-0.661603	0.304328
Solyc03g031990.4	-0.368107	0.332638	1.96918	0.0264355
Solyc03g032030.4	-0.876426	-0.65995	-1.92986	-0.998005
Solyc03g032040.3	-1.22354	-0.995754	-0.0552941	0.236779
Solyc03g032090.1	1.36958	0.154213	0.792769	1.7493
Solyc03g032150.3	1.85745	1.23885	0.983149	0.541356
Solyc03g033330.3	2.27957	3.2453	3.50644	2.98011
Solyc03g033460.3	1.23226	0.358835	0.469283	0.873095
Solyc03g033480.4	-1.07864	-0.416269	0.0612931	-0.180352
Solyc03g033500.4	1.40721	0.59594	0.33224	0.501304
Solyc03g033540.3	1.01906	0.249354	0.294739	0.492445
Solyc03g033580.3	0.165666	-0.0193551	-0.765354	-1.20833
Solyc03g033795.1	1.79497	1.37354	-0.12786	0.416435
Solyc03g033840.4	7.00581	5.58124	4.32351	3.54693
Solyc03g034020.4	1.8661	0.98115	0.523058	-0.499214
Solyc03g034050.3	-0.502544	0.535858	1.09654	1.13071
Solyc03g034057.1	-1.3255	0.173857	-1.20059	-1.37253
Solyc03g034220.3	0.100905	-0.443437	-1.53688	0.217729
Solyc03g034250.4	1.76176	1.05159	0.764117	0.000615912
Solyc03g034334.1	-0.574626	-3.26831	-3.09645	-0.609692
Solyc03g034370.1	-1.32651	-0.549995	-1.19695	-0.639213
Solyc03g034400.3	-1.23594	-1.36858	-0.559864	-0.543083
Solyc03g042560.3	2.3603	2.25765	-0.329646	1.17904
Solyc03g043700.3	5.92467	3.67872	2.01248	-0.0619198
Solyc03g043740.4	-2.47172	-0.417623	-0.42263	-0.173203
Solyc03g043770.4	-1.04991	-0.555582	0.125705	-0.175395
Solyc03g043860.2	0.17033	0.449758	0.0399052	-2.13447
Solyc03g043880.3	-0.138055	1.3375	0.847828	-0.358506
Solyc03g043895.1	0.152983	0.79003	-0.403255	-1.35569
Solyc03g043930.4	-2.22927	-2.00098	-2.39108	-2.31685
Solyc03g043950.4	-0.321267	-0.921796	-0.606139	-1.07841
Solyc03g044150.4	-0.868237	-1.19691	-0.726562	0.346136
Solyc03g044180.1	5.32257	0	0	0
Solyc03g044220.1	1.40844	0.315633	0.497003	0.850768
Solyc03g045050.4	0.625281	0.0123196	-1.22396	-0.795853
Solyc03g046340.3	-0.579075	-0.375453	-1.07182	-1.17514
Solyc03g046380.1	2.28078	1.62133	0.737047	0.22989
Solyc03g051920.4	-1.09088	-0.558863	-0.22285	-0.38336
Solyc03g058350.4	-0.175174	-0.538411	-1.53903	-0.919909
Solyc03g063030.4	-1.81369	-1.84667	-1.81782	-0.589138
Solyc03g063040.4	-1.8549	-1.53622	-1.74846	-0.967333
Solyc03g064030.3	0.983004	1.22828	1.87131	1.48204
Solyc03g071850.1	3.96818	2.69371	0.0428954	-1.29134
Solyc03g077920.1	-0.36501	-0.198611	-0.622761	-1.03236
Solyc03g078100.3	-0.133192	0.385718	1.42855	2.2634
Solyc03g078120.4	2.41897	1.43534	1.2361	2.05742
Solyc03g078360.1	2.87605	1.39282	1.5977	1.9084
Solyc03g078370.1	3.01456	1.66081	1.66355	1.07064
Solyc03g078380.1	0.815466	-0.0879312	0.239062	1.56124
Solyc03g078490.4	1.7299	3.53179	1.62379	0
Solyc03g078620.1	-0.748589	-0.503551	-1.21978	-0.398627
Solyc03g078630.3	-0.789554	-0.29508	-1.06316	-0.181487
Solyc03g078650.4	-1.2409	-1.27655	-1.41493	-0.62887
Solyc03g078690.4	2.10027	1.57186	0.811477	1.08473
Solyc03g078700.2	1.63491	1.5986	0.659479	0.470961
Solyc03g078710.3	1.38146	1.94655	0.423917	-0.237192
Solyc03g078815.1	1.44774	0.647066	0.957356	0.270834
Solyc03g079880.4	-2.25378	-1.35121	-0.964463	-0.924562
Solyc03g079980.2	3.18765	1.0074	0	0
Solyc03g080030.4	-1.33074	-0.260524	-0.630851	0.240041
Solyc03g080060.1	-1.30455	-1.06806	-0.925556	0.888441
Solyc03g080070.4	-2.00426	-1.87561	-0.223904	-0.275949
Solyc03g080100.4	-0.624229	-0.732094	-1.29314	-0.831339
Solyc03g080190.3	2.34811	2.85465	0.33609	-0.0905733
Solyc03g081220.1	1.13333	0.272386	0.450106	0.368762
Solyc03g081240.3	0.596875	2.0088	2.36867	0.839919
Solyc03g081260.4	-1.01457	-0.919084	-1.17999	-0.519217
Solyc03g081270.2	0.587075	2.02927	2.1119	0
Solyc03g081330.1	3.2466	1.80498	0.810892	0.357839
Solyc03g082370.1	3.64424	3.22889	1.34342	0.337169
Solyc03g082450.3	-1.10622	-1.91084	-1.95924	-0.93299
Solyc03g082500.4	1.32005	0.792491	0.315874	0.0332899
Solyc03g082520.1	2.07192	1.6946	0.175873	0
Solyc03g082530.1	1.50198	1.72202	0.215206	-1.67692
Solyc03g082570.4	0.50754	0.636365	1.0889	0.811668
Solyc03g082620.4	1.63538	1.37269	0.884594	0.908952
Solyc03g082640.3	1.76106	0.345091	-0.964183	-1.37424
Solyc03g082690.3	1.74062	1.42532	0.919193	0.761927
Solyc03g082740.3	1.10865	1.22771	0.40327	-0.431304
Solyc03g082840.3	0.64018	1.13213	-0.240957	0.0442481
Solyc03g082870.4	1.09368	0.157463	-0.0168265	0.106694
Solyc03g082940.3	0.0782889	-0.145178	0.619562	1.38636
Solyc03g082980.3	-0.0418305	-0.740753	-1.11846	-0.886465
Solyc03g083020.3	0.349516	1.07515	-0.467312	-0.439437
Solyc03g083060.3	-0.929104	-0.853419	-1.86706	-0.84454
Solyc03g083320.4	-3.31387	-3.48965	-2.39131	-1.76371
Solyc03g083420.4	1.26194	1.05232	0.781426	0.399071
Solyc03g083440.4	-0.218068	-0.404124	-1.3344	-0.778973
Solyc03g083470.3	1.50187	0.696972	-0.289676	-1.27237
Solyc03g083480.4	2.91278	1.69502	0.766371	-0.825733
Solyc03g083500.3	1.39219	1.81502	2.03107	1.47455
Solyc03g083560.1	-0.531553	-0.00285163	1.16346	1.56635
Solyc03g083680.1	1.5611	1.12001	0.59379	0.551978
Solyc03g083690.1	3.97239	2.49325	0	0
Solyc03g083720.1	0.754777	0.199732	1.23629	0.894943
Solyc03g083730.1	4.23921	2.7205	0.768622	-0.111691
Solyc03g083770.1	0.165056	1.4754	4.3887	-0.00968724
Solyc03g083870.4	-0.564637	-1.18564	-1.10585	-2.47404
Solyc03g083900.4	-0.386764	-0.633119	-1.095	-0.0906013
Solyc03g083910.5	-1.60238	-1.92487	-1.78726	-0.942893
Solyc03g083960.3	1.81435	0.0500305	-0.525984	1.09998
Solyc03g083996.1	-0.767898	0.530195	1.33383	2.15162
Solyc03g083998.1	-1.57938	-0.912396	-0.4504	1.10118
Solyc03g090990.1	-0.468884	0.277832	1.15826	1.35337
Solyc03g091010.1	-0.280642	0.218933	0.902447	1.15736
Solyc03g093070.1	-0.13139	0.751186	1.04339	1.08597
Solyc03g093110.3	0.587369	1.00297	0.941933	1.18654
Solyc03g093120.5.1	0.901549	1.78487	1.01928	1.0941
Solyc03g093140.3	-0.268178	-0.593408	-3.03233	-0.375982
Solyc03g093160.3	0.743056	0.473293	0.860875	1.04398
Solyc03g093270.3	-1.98981	-1.99971	-1.91219	-1.76101
Solyc03g093280.3	-1.43293	-1.88633	-1.27798	-2.45414
Solyc03g093290.2	-1.92243	-1.18483	-1.85741	-2.24706
Solyc03g093330.4	-1.19956	-0.142973	-0.23483	0.346011
Solyc03g093360.3	0.0111207	0.320914	1.25794	0.742625
Solyc03g093390.4	-1.562	-2.8845	-2.10615	-1.05761
Solyc03g093400.2	-0.327991	-1.71797	-3.32629	-1.60671
Solyc03g093410.3	-1.38202	-1.1559	0.210079	-0.136989
Solyc03g093460.3	-0.768323	-0.600137	-1.13552	-0.615931
Solyc03g093480.3	1.17707	0.829167	-0.587781	-0.130539
Solyc03g093550.1	2.30249	2.12473	0	0
Solyc03g093560.1	1.64998	1.25169	0.743948	0.984636
Solyc03g093650.3	-0.380135	-0.37766	-1.27914	-0.240808
Solyc03g093800.1	-1.68589	-1.0315	-1.06472	0.170269
Solyc03g093890.3	4.95581	3.86562	2.36319	1.75011
Solyc03g093940.2	7.55337	0	0	0
Solyc03g094000.3	-5.22327	-2.41814	-4.34605	-8.98787
Solyc03g094090.3	0.625864	-0.475976	0.667796	1.33837
Solyc03g094160.3	1.19045	0.911053	0.843156	0.583166
Solyc03g095310.3	-1.69035	-1.54211	-1.79139	-1.6721
Solyc03g095510.3	0.48927	0.12719	-1.32038	-0.288486
Solyc03g095610.4	0.778769	0.117863	0.2754	1.21452
Solyc03g095770.3	2.72414	3.61956	1.81797	1.2458
Solyc03g095780.3	0.505299	1.07742	1.85669	0.637225
Solyc03g095860.3	0.232455	0.728956	1.47027	1.89911
Solyc03g095970.3	0.219855	0.64188	1.51536	2.00282
Solyc03g096220.3	0.409587	0.721064	1.1487	0.651344
Solyc03g096290.3	-1.51444	-1.72528	-2.5751	-1.42552
Solyc03g096390.3	1.49079	1.01206	0.187537	-0.00113861
Solyc03g096410.1	-0.478891	0.251252	2.32808	2.18923
Solyc03g096540.3	-0.14584	1.54315	1.44972	0.504783
Solyc03g096545.1	0.202544	1.18247	1.18111	-0.162587
Solyc03g096740.4	-1.48577	-1.1841	-1.03298	-1.01124
Solyc03g096760.1	0.701415	-0.594887	-2.89379	-0.802954
Solyc03g096770.1	4.18828	3.45394	0.48906	-0.336022
Solyc03g096780.1	3.54874	3.12281	0.364639	-0.754998
Solyc03g096820.4	-0.877211	-0.694359	-0.752541	-1.07934
Solyc03g096850.4	-1.43401	-0.202964	0.669839	1.92098
Solyc03g096900.4	-1.00633	-1.44084	-1.99697	-0.548918
Solyc03g096980.1	-1.1849	-1.48712	-1.23947	-0.245262
Solyc03g097020.4	1.51106	0.300112	-0.10517	0.140569
Solyc03g097180.3	1.60321	0.598428	0.756923	-2.36254e-05
Solyc03g097230.1	-0.676091	-0.686482	-0.587115	1.03045
Solyc03g097340.1	1.37052	0.177976	0.491218	0.313678
Solyc03g097370.4	-0.780672	-0.878556	-1.32421	0.0406686
Solyc03g097420.3	-0.983682	-1.32082	-2.12353	-1.08787
Solyc03g097500.3	-1.44642	0.46264	0.498814	0.632169
Solyc03g097510.1	1.43462	0.690529	-1.14192	-0.654454
Solyc03g097570.3	1.42489	0.649688	0.485618	0.110691
Solyc03g097600.3	1.11904	1.39976	1.51911	1.39636
Solyc03g097630.3	1.07329	0.216738	0.429801	0.634436
Solyc03g097640.3	0.266652	0.585745	1.2495	0.42498
Solyc03g097670.4	0.665034	0.990441	1.21187	1.34816
Solyc03g097840.3	-0.176741	-1.25225	-0.533186	-0.204935
Solyc03g097940.3	-2.088	-1.90392	-1.8575	-1.14712
Solyc03g098150.3	-0.429103	-0.370843	-1.12909	-0.705244
Solyc03g098210.4	2.8488	2.4892	1.6856	0.893631
Solyc03g098220.4	1.09517	0.37813	0.643515	0.69641
Solyc03g098290.4	-0.275934	0.134689	-1.43092	-0.545962
Solyc03g098300.1	0.177933	0.113082	-0.015223	1.15132
Solyc03g098320.4	-0.653228	-0.908879	-4.55593	1.21932
Solyc03g098660.3	1.49793	1.14021	-1.26883	-0.603753
Solyc03g098670.1	3.64682	3.68137	0	0
Solyc03g098730.1	3.96891	2.65148	1.62546	0.638182
Solyc03g098740.1	6.6769	6.72485	3.81024	0
Solyc03g098750.3	0.510488	1.76127	1.02859	0.378886
Solyc03g111090.4	1.00653	0.165322	-0.0235913	0.699112
Solyc03g111140.3	-0.241925	0.522479	-1.33214	-2.13065
Solyc03g111170.3	1.57862	1.34237	-0.39063	0.407774
Solyc03g111300.1	4.57643	0	0	0
Solyc03g111310.3	-0.271523	0.873962	1.12426	0.138921
Solyc03g111320.1	1.11499	0.151591	0.00391327	0.388125
Solyc03g111400.1	-1.15001	-0.0193542	-0.806477	-0.27006
Solyc03g111510.3	1.72513	0.639035	0.0411631	0.191284
Solyc03g111580.3	-0.723019	-0.904783	-1.10963	-0.72432
Solyc03g111690.4	-0.888981	-1.4044	-1.30129	0.102462
Solyc03g111710.3	-1.16806	-1.04203	-0.213374	-1.90931
Solyc03g111720.3	0.70366	0.950158	1.15436	1.10819
Solyc03g111800.2	0.729084	0.565073	0.90724	1.3721
Solyc03g111885.1	-0.724255	-3.32636	-1.58138	-2.31276
Solyc03g112030.3	3.64893	1.54038	-0.501994	-0.679573
Solyc03g112040.1	2.70007	0.404027	0.117462	-0.959688
Solyc03g112060.3	3.15246	1.92061	0.284317	0.675188
Solyc03g112070.4	0.736591	0.586427	0.818597	1.07268
Solyc03g112080.1	1.77498	0.655834	0.494861	0.126686
Solyc03g112100.3	-1.75795	-1.41911	-1.27983	-1.52616
Solyc03g112140.4	-0.852347	-1.12285	-1.09707	-0.889125
Solyc03g112160.3	-1.09719	-0.481547	-0.320022	-0.0111373
Solyc03g112200.1	-1.32005	-0.742725	-1.22001	-1.61365
Solyc03g112220.1	-0.212126	1.15837	0.153956	-0.53323
Solyc03g112230.4	1.10573	0.916761	1.30053	0.807329
Solyc03g112240.1	-0.0427294	0.990983	1.54459	1.37267
Solyc03g112270.3	0.0200426	0.0083187	0.926106	1.23718
Solyc03g112310.1	1.81361	0.15422	0.291078	0.349689
Solyc03g112320.4	0.844667	1.99906	1.09454	0.695313
Solyc03g112340.1	2.45044	0.731904	0.407759	0.394045
Solyc03g112350.4	1.10005	1.12474	0.724639	0.125813
Solyc03g112460.3	-1.00903	-1.01318	-0.201683	0.206193
Solyc03g112700.1	2.99881	1.35214	0.167175	1.29431
Solyc03g112880.1	-0.84421	-1.07159	-0.0136434	-0.0116022
Solyc03g112970.1	2.57524	1.62937	1.56209	1.03811
Solyc03g112980.1	1.75866	0.368899	1.07449	0.542061
Solyc03g113040.4	1.66315	0.292819	-0.334134	-1.05107
Solyc03g113060.3	-0.315224	-0.258582	-1.53934	-3.31614
Solyc03g113070.4	2.22866	0.476056	-0.33119	-0.0937706
Solyc03g113130.3	4.2786	4.65404	3.11065	2.12286
Solyc03g113220.3	1.6495	1.42301	1.40117	1.35925
Solyc03g113270.3	-1.22665	-0.930128	-1.63959	-0.355418
Solyc03g113300.4	-0.326541	-0.499793	-0.199208	1.19223
Solyc03g113340.3	-0.125793	-0.163868	-0.493791	1.13639
Solyc03g113350.3	-0.794347	-1.04837	-1.8044	-1.42502
Solyc03g113380.4	3.73044	2.23177	1.47338	1.37972
Solyc03g113390.3	1.02679	0.132618	0.313632	0.0390253
Solyc03g113420.4	1.52478	1.90635	0.0561577	-1.56135
Solyc03g113620.3	-0.893221	-0.756568	-1.11322	-0.909958
Solyc03g113660.4	1.26681	1.39613	0.536464	-0.366638
Solyc03g113680.4	-0.936889	-1.23748	-1.43556	-0.474607
Solyc03g113720.3	0.423709	0.146448	0.020852	-1.58443
Solyc03g113730.3	-1.01455	-0.638867	0.695878	0.663649
Solyc03g113910.3	-0.0140373	0.495228	2.46451	0.720626
Solyc03g113960.4	1.80868	1.41948	0.865982	0.650626
Solyc03g113970.4	0.569538	0.236731	-1.04034	-1.18694
Solyc03g113990.3	1.05109	0.392039	0.471512	1.63344
Solyc03g114000.3	0.537817	0.572366	1.05626	0.876097
Solyc03g114150.3	-0.114781	-0.334452	1.10611	0.744687
Solyc03g114160.1	4.05507	0	0	0
Solyc03g114175.1	-0.561079	-1.04687	0.285443	0.098832
Solyc03g114290.4	0.00640879	0.564409	1.15617	0.733877
Solyc03g114350.1	3.16869	1.34299	-0.463906	0.484329
Solyc03g114360.4	4.36497	3.12399	2.18283	1.07582
Solyc03g114370.4	1.70852	1.15646	0.375662	0.233226
Solyc03g114450.3	0.224689	-0.054946	-1.01431	1.56164
Solyc03g114500.4	1.48361	1.00071	0.727347	0.471979
Solyc03g114580.4	-0.356876	-0.0202336	-0.045243	-1.12674
Solyc03g114600.4	1.99277	0.462791	-0.0927734	-0.209754
Solyc03g114620.1	-2.50863	-1.75293	-1.65466	-3.633
Solyc03g114760.3	-0.426319	-0.770342	-0.870909	-1.655
Solyc03g114860.4	0.258333	0.0621238	0.495979	1.20174
Solyc03g114950.2	2.9567	2.1652	0.111408	-1.12576
Solyc03g115040.4	1.27184	1.36457	2.05826	1.11356
Solyc03g115070.1	1.49218	1.12332	-0.662121	-0.694001
Solyc03g115140.4	0.0707132	-0.445811	-2.02153	-1.4313
Solyc03g115220.4	-1.28145	-0.920629	-0.596657	0.0452849
Solyc03g115230.3	1.83727	2.18497	0.948795	-3.54763
Solyc03g115370.3	0.131993	-0.505997	-1.22581	-1.40816
Solyc03g115500.3	0.0624029	1.00452	0.611393	-0.327834
Solyc03g115580.4	1.37941	0.924886	-0.156794	-0.0885724
Solyc03g115610.3	4.81509	2.41904	0.618501	0.732522
Solyc03g115650.4	-0.137723	-0.259434	0.42092	1.25009
Solyc03g115770.3	0.733313	0.231531	2.75825	2.68469
Solyc03g115850.3	2.77898	1.36912	-0.376654	-0.840793
Solyc03g115860.3	0.318898	0.819654	1.26898	0.704718
Solyc03g115880.1	0.225909	1.73329	2.45401	0.77741
Solyc03g115900.4	-0.581833	-0.520523	-2.73217	-0.321079
Solyc03g115920.3	3.54031	3.31587	2.10145	1.459
Solyc03g115930.3	2.54478	2.25249	0.555809	0.930299
Solyc03g115940.4	-0.978686	-0.255378	-1.61644	0.196938
Solyc03g115980.1	-2.2674	-1.76355	-1.35165	0.273199
Solyc03g115990.3	-1.16789	-0.888212	-0.497509	0.243507
Solyc03g116030.4	1.04126	0.590369	0.503504	0.320604
Solyc03g116060.4	0.776429	0.315996	1.21356	1.6141
Solyc03g116100.3	2.05517	0	0	0
Solyc03g116120.3	1.60169	2.35497	2.1048	0.324006
Solyc03g116160.1	-2.10412	-0.447616	-0.830197	-0.735067
Solyc03g116260.3	-1.7301	-1.43859	-1.76522	-0.639963
Solyc03g116270.3	-2.62116	-2.45826	-2.81923	-0.408438
Solyc03g116290.3	-2.05817	-0.724518	-0.263931	0.411628
Solyc03g116320.3	-1.36277	-0.358994	-0.212215	-0.464214
Solyc03g116460.4	-0.00090809	0.522943	1.1107	-0.0734621
Solyc03g116480.1	-0.0359227	0.0631302	0.00592157	-1.05866
Solyc03g116510.1	0.540363	1.02538	-0.268711	0.159916
Solyc03g116630.3	1.08259	0.315448	-0.370229	-0.610335
Solyc03g116670.3	-0.799689	-0.374849	0.332091	-1.31757
Solyc03g116700.4	4.06284	4.12367	0.796586	-0.00742041
Solyc03g116710.3	-0.860757	-0.222447	-1.19406	-0.161647
Solyc03g116860.3	0.941272	-0.154999	-1.51664	-1.7601
Solyc03g116890.3	5.2507	3.56153	0	0
Solyc03g116910.3	-0.886061	0.87759	1.19991	0.103253
Solyc03g117030.2	1.08499	0.0968984	0.556919	0.513983
Solyc03g117050.4	-1.20932	-1.18446	-2.11468	0.467375
Solyc03g117070.1	-2.41895	-1.37518	-0.862696	-0.489003
Solyc03g117290.1	0.684409	1.51644	2.12901	1.01785
Solyc03g117410.2	-0.391531	0.355555	1.11881	0.92706
Solyc03g117420.4	-0.41935	0.112804	1.2584	1.86277
Solyc03g117530.1	-0.367208	-0.117173	0.774135	1.06807
Solyc03g117590.3	-0.664301	-0.159937	-0.0588164	-1.67442
Solyc03g117620.4	0.50938	0.557105	-0.566214	-1.64476
Solyc03g117630.1	2.733	4.12501	5.19501	0
Solyc03g117640.1	2.81755	1.12642	0.490503	-0.0330642
Solyc03g117680.4	0.842839	0.81095	0.271448	-2.22425
Solyc03g117760.4	-0.693294	-1.04967	-0.268079	0.0223445
Solyc03g117860.3	6.73078	5.1084	3.19655	1.78936
Solyc03g117870.3	1.34576	0.331672	0.231596	1.01166
Solyc03g117980.3	3.13244	1.30352	0.00946056	-0.192988
Solyc03g118000.1	1.73955	0.299595	-0.808292	-1.30506
Solyc03g118130.3	0.45562	0.9533	0.949095	1.16194
Solyc03g118290.3	-1.21453	-1.43394	-0.80605	-0.434359
Solyc03g118300.1	-1.59267	-1.34148	-0.847268	-1.32784
Solyc03g118305.1	-1.68595	-1.28392	-0.919076	-1.56441
Solyc03g118410.3	-1.51753	-0.276384	-1.9509	0.436318
Solyc03g118420.4	3.87426	1.52382	1.40771	2.13158
Solyc03g118450.1	2.35643	3.10327	2.22008	-0.0399732
Solyc03g118480.4	1.39826	0.778802	0.987525	0.0938475
Solyc03g118540.4	1.58477	1.55157	1.03693	0.757533
Solyc03g118620.3	1.24437	0.281408	-0.540876	0.393038
Solyc03g118810.1	0.742892	1.08464	-0.177883	-0.750067
Solyc03g118880.3	-1.57056	-1.31858	-1.51743	-1.00181
Solyc03g118970.3	5.35022	3.56552	1.37932	1.19651
Solyc03g119050.4	1.01404	0.175046	0.0108973	-0.741493
Solyc03g119060.3	-1.13177	-1.23725	-0.488249	-0.727302
Solyc03g119080.4	-0.560741	0.762291	1.81711	1.67187
Solyc03g119140.4	-0.24875	-0.378923	-1.11127	0.316992
Solyc03g119180.1	-2.17588	-0.811358	-2.43342	-1.72604
Solyc03g119200.4	-1.57125	-1.10893	-0.686261	-0.736035
Solyc03g119230.1	2.29644	1.21844	0.830386	1.04483
Solyc03g119240.3	2.41526	1.2063	0.7159	0.853608
Solyc03g119250.4	3.10651	2.23529	0.370012	0.153698
Solyc03g119300.4	-0.554362	-1.95935	-1.72812	-0.572849
Solyc03g119320.1	-0.303267	0.0909682	-0.464908	-1.42764
Solyc03g119340.3	1.22753	1.13181	1.75308	1.46211
Solyc03g119440.3	1.47008	0.949796	0.0173212	0.045968
Solyc03g119520.4	-1.11239	-0.30663	-0.438032	-0.629119
Solyc03g119530.3	2.52389	2.41192	2.80725	2.51722
Solyc03g119590.1	3.0234	3.72618	2.45513	0
Solyc03g119600.1	0.481201	1.63079	1.37782	1.09361
Solyc03g119610.1	-1.461	-1.49837	-0.853672	-1.52381
Solyc03g119640.4	-1.44903	-0.200049	-1.60489	-0.728551
Solyc03g119690.3	-1.69299	-1.68323	-1.21427	0.573327
Solyc03g119820.1	0.78731	1.44459	1.45986	2.53999
Solyc03g119930.1	-1.19519	-1.36488	-0.509437	-1.9336
Solyc03g119970.3	1.17522	0.885507	1.08006	0.367237
Solyc03g120020.4	1.26371	1.75893	-0.43883	-2.39624
Solyc03g120080.4	1.0597	0.268129	-0.184563	0.113236
Solyc03g120090.1	1.84264	1.18122	0.619424	0.204609
Solyc03g120260.4	4.96844	5.92155	3.05959	0.512781
Solyc03g120280.1	1.0059	0.653714	0.281895	0.237595
Solyc03g120290.3	-1.37085	-0.121308	-0.6487	0.000357811
Solyc03g120310.3	-1.12026	-0.888462	-0.521594	-0.398068
Solyc03g120320.1	-1.11049	-0.457224	0.145497	0.910914
Solyc03g120330.1	-1.62568	-0.764476	0.00623782	0.625965
Solyc03g120450.4	0.942791	1.44241	1.44127	0.135356
Solyc03g120470.4	-0.918603	-1.06076	-0.342992	1.34125
Solyc03g120530.3	-0.666506	-0.566436	-1.34205	-0.753624
Solyc03g120600.4	-0.0619847	-0.0289192	1.05854	0.83116
Solyc03g120690.3	-1.4942	-1.04828	-1.05038	-1.12647
Solyc03g120710.2	-1.08687	-0.5462	-0.451827	-0.644706
Solyc03g120730.3	-0.6766	-1.1225	-0.58257	-0.351434
Solyc03g120740.1	1.65169	0.704061	0.66804	0.790209
Solyc03g120760.4	-0.381109	-0.322136	0.174468	1.06341
Solyc03g120840.3	0	0	1.92495	0
Solyc03g120870.3	-0.284149	1.00412	2.36415	2.85046
Solyc03g120900.3	0.497824	0.495112	1.01351	0.525409
Solyc03g120930.1	1.60713	1.05949	1.13344	0.311046
Solyc03g120980.3	1.54164	1.09261	-0.0161182	0.743083
Solyc03g121040.4	2.42631	2.84469	0.859798	-0.78283
Solyc03g121090.4	0.683643	-0.1707	-1.12765	-1.73297
Solyc03g121190.4	2.14842	1.82494	0.567607	-0.662498
Solyc03g121230.3	-0.276676	-1.14045	-0.0989432	0.302363
Solyc03g121270.3	-1.08955	-0.211961	-0.120018	0.10195
Solyc03g121300.2	-1.79461	-1.49758	-1.99583	-2.43645
Solyc03g121340.1	1.99001	1.39683	0.383754	0.712546
Solyc03g121420.4	-0.20374	0.549578	1.22306	1.46669
Solyc03g121460.1	1.35813	0.59189	1.15757	1.05782
Solyc03g121480.3	-1.02603	-0.943391	-0.190964	0.158277
Solyc03g121490.4	1.63068	1.06401	0.378147	1.11078
Solyc03g121530.3	-0.247033	-0.508676	-1.05987	-1.07218
Solyc03g121600.4	-1.04019	-1.42142	-0.719529	-0.283475
Solyc03g121610.3	-0.583788	-0.131303	-1.45591	-1.01767
Solyc03g121860.1	1.16599	0.548198	1.07701	1.35975
Solyc03g121900.1	2.01302	3.89889	5.56074	7.76413
Solyc03g121920.3	-1.10949	-0.715279	-0.399921	-1.44953
Solyc03g122190.3	0.441417	0.886457	-1.71461	-1.39673
Solyc03g122340.3	4.6521	2.9595	1.5076	1.28739
Solyc03g122350.3	2.24719	2.04233	1.24321	1.1762
Solyc03g122370.4	1.05558	0.515969	0.298232	0.586903
Solyc03g123400.1	-1.0746	-1.15557	-0.172778	0.579683
Solyc03g123410.1	-0.345478	0.588384	1.26308	1.81699
Solyc03g123540.3	0	0.842156	2.35774	0
Solyc03g123560.3	1.19081	1.23427	0.0349061	-2.67232
Solyc03g123580.4	-2.3288	-0.25691	-0.18122	-0.338722
Solyc03g123600.4	0.315534	0.583947	1.38811	0.269955
Solyc03g123610.4	1.43568	1.40009	2.20458	1.54821
Solyc03g123630.4	0.0749801	0.650368	1.25667	1.15163
Solyc03g123670.3	-0.6862	-0.532179	-1.21732	-0.709602
Solyc03g123680.1	5.70828	2.86894	0	0
Solyc03g123780.4	-0.311927	-1.24454	-0.499314	-0.0113895
Solyc03g123800.3	1.29861	0.307856	0.613815	1.13799
Solyc03g123830.4	0.0839792	-0.708704	-1.24168	-0.814138
Solyc03g123920.3	-0.162767	-1.01541	-0.408827	0.446967
Solyc03g124110.2	0	7.17454	0	0
Solyc04g005050.1	3.55511	1.23162	0.554119	0.903204
Solyc04g005070.3	-1.24581	-0.905456	-1.51305	-0.516336
Solyc04g005120.3	-0.945717	-1.08014	-0.289726	0.314518
Solyc04g005160.3	1.72848	0.677004	0.479911	0.788437
Solyc04g005420.4	-1.41799	-0.770719	-0.275345	-0.794555
Solyc04g005620.3	-0.45723	0.410217	0.752871	1.18264
Solyc04g005670.3	1.60622	0.706305	-0.182547	0.0280646
Solyc04g005790.3	-0.573978	-0.222535	-0.0999655	-1.14444
Solyc04g006960.3	-0.878068	0.127943	-0.977123	-1.45769
Solyc04g006970.4	1.03036	1.98895	2.43201	2.57677
Solyc04g007100.4	0.2186	0.141298	1.2284	0.294545
Solyc04g007130.1	1.88778	1.3512	1.03141	0.461191
Solyc04g007170.3	0.218061	0.700148	-0.210373	-1.20379
Solyc04g007250.1	1.79938	1.20213	-0.688123	-0.949979
Solyc04g007390.4	2.5606	-0.0996866	-1.31842	-0.357965
Solyc04g007400.4	-1.26419	-1.01278	-1.5677	-0.875759
Solyc04g007500.1	-1.27711	-0.0482643	-0.377788	0.715241
Solyc04g007540.3	-1.94081	-1.49208	-1.23603	-0.333245
Solyc04g007580.1	3.81284	3.68942	0	0
Solyc04g007620.1	1.46969	2.17588	1.01062	0.070914
Solyc04g007660.1	1.98097	0.322673	0.726866	1.23641
Solyc04g007700.3	-0.0486976	0.389214	1.02548	0.962528
Solyc04g007750.4	-2.20947	-2.02205	-1.83099	-1.36016
Solyc04g007760.3	-0.490184	0.254236	-1.23157	-0.915962
Solyc04g007810.1	-1.52577	-0.229362	0.460178	1.82885
Solyc04g007880.4	1.57849	0.923184	-0.205678	-0.092549
Solyc04g007910.3	-1.06299	-0.66888	-0.0160325	0.720209
Solyc04g008040.4	-0.589007	-1.12017	-0.624602	-0.805026
Solyc04g008110.3	-1.05339	-1.15522	-0.457979	-0.691603
Solyc04g008150.3	1.09372	1.07302	0.385947	0.548415
Solyc04g008230.3	-0.759893	-0.119479	0.402315	2.62304
Solyc04g008260.3	-0.417174	0.666658	-1.6138	-0.64176
Solyc04g008290.4	-1.00793	-0.170243	-0.125286	-0.414888
Solyc04g008470.3	-0.762511	0.837882	1.02817	2.05903
Solyc04g008620.3	-0.393263	-0.389105	-1.32482	-0.701947
Solyc04g008720.4	-1.02593	-1.13678	-1.52104	-1.45158
Solyc04g008760.3	0.393861	-0.244312	0.380814	1.18129
Solyc04g008870.3	-0.485703	-0.0712738	-1.30341	-1.99165
Solyc04g008940.4	-0.304253	1.69317	0.107328	-0.413371
Solyc04g008950.4	-0.835078	0.566371	-0.59525	-1.92567
Solyc04g008960.3	-0.914548	0.209258	-1.48358	-1.95732
Solyc04g008970.3	0.318313	1.09167	-0.594021	-0.647776
Solyc04g009050.4	0.667456	0.576754	-2.4784	-2.94885
Solyc04g009250.1	1.42673	0.309558	-0.725438	-0.19386
Solyc04g009305.1	1.53263	1.55067	0.000757031	-1.65966
Solyc04g009440.3	5.14511	2.9093	0.00112864	-0.757867
Solyc04g009690.2	-1.09715	-0.891448	-0.743489	-0.556516
Solyc04g009790.4	-0.77161	-0.653599	-1.07643	1.31117
Solyc04g009800.3	1.44618	0.281723	-0.366326	-0.245919
Solyc04g009830.3	1.51843	1.37933	0.510532	-0.623123
Solyc04g009860.4	3.19207	2.84647	1.11186	0.30387
Solyc04g009870.1	1.87892	2.22834	2.75599	2.93836
Solyc04g009900.4	1.26932	0.0963529	0.141362	1.1752
Solyc04g009910.3	1.10011	1.5386	0.334127	0.852191
Solyc04g009960.3	0.240706	1.01338	-0.949025	-3.49836
Solyc04g010050.4	1.05973	0.94636	-1.01509	-0.678757
Solyc04g010190.1	-0.470592	-0.730988	-0.617849	1.33166
Solyc04g010200.1	0	0	0	2.3807
Solyc04g010290.4	-0.712283	-0.758582	-0.916569	-1.08077
Solyc04g011340.3	4.75888	6.65858	6.06259	5.49463
Solyc04g011440.4	2.84374	2.81344	2.4315	-3.51662
Solyc04g011510.4	0.382763	0.587284	1.75262	1.2941
Solyc04g011540.4	1.43411	1.14332	-0.18678	0.289416
Solyc04g011580.4	-0.74527	-1.02981	-0.550564	-0.518897
Solyc04g011670.3	-0.964025	-0.294587	-0.513745	-1.26227
Solyc04g011750.3	0.153103	0.515262	-1.75441	-2.44103
Solyc04g011910.3	-1.78839	0.232824	-0.340776	-0.114695
Solyc04g012050.3	1.11085	-0.96571	-2.9666	-3.6618
Solyc04g014210.3	-1.09621	-0.520516	-0.429169	0.834547
Solyc04g014280.1	-1.87589	-0.510255	0.202746	1.47761
Solyc04g014290.1	-1.50852	0.158799	1.05241	1.92543
Solyc04g014310.1	-1.41955	0.103261	1.37009	1.78966
Solyc04g014320.1	-0.669277	0.855278	1.35676	2.13226
Solyc04g014330.1	-0.981996	0.855092	1.53195	2.06749
Solyc04g014350.1	-1.78404	-0.644321	0.762867	1.81684
Solyc04g014500.3	-1.11893	-0.648969	-0.401618	-0.40649
Solyc04g014510.3	-0.678816	-1.33234	-0.653011	-0.496062
Solyc04g014520.1	-0.964833	0.235749	1.90957	1.25156
Solyc04g014560.4	0.669101	0.0635049	0.599759	1.0035
Solyc04g014600.3	0.755351	2.43894	1.40312	0
Solyc04g014680.4	-1.0537	-0.8837	-0.000204227	0.293022
Solyc04g014810.3	-0.822936	-1.08118	-1.17257	0.200722
Solyc04g014870.3	-1.23407	-0.651275	-0.454225	0.21744
Solyc04g015220.4	1.4335	1.22686	0.333121	0.719089
Solyc04g015560.4	-0.664178	-0.449773	-0.281258	-1.57003
Solyc04g015570.3	1.1002	0.101392	-0.0331287	-0.411026
Solyc04g015700.1	-1.62799	-2.11065	-1.20889	-0.601692
Solyc04g015750.3	-1.04115	-1.19006	-2.5531	1.94366
Solyc04g015820.1	-0.695387	0.833006	-1.51456	-1.71813
Solyc04g016000.3	0.0590288	-0.692627	-3.34198	-3.48386
Solyc04g016060.1	-1.19894	-0.581155	-0.515685	1.42508
Solyc04g016160.4	1.17356	0.969141	0.303461	0.263729
Solyc04g016230.4	6.01244	3.31346	0.799879	0.960791
Solyc04g016270.2	0.623123	0.307566	-1.16927	-1.24923
Solyc04g016430.3	-1.5264	0.299309	-0.128413	-0.854831
Solyc04g017740.1	8.63876	5.71198	0	0
Solyc04g017750.4	1.46629	0.0767428	-1.0719	-0.309602
Solyc04g018110.1	1.65601	-0.0292924	0.272203	1.52004
Solyc04g024420.3	0.513603	0.628507	1.61742	0.923387
Solyc04g024780.1	5.12524	2.49968	0	0
Solyc04g024840.3	-0.37138	-0.0404616	-0.277538	-1.35938
Solyc04g025530.3	5.61682	3.7527	2.53902	-0.138979
Solyc04g025560.4	0.60234	-0.249568	1.22586	0.622192
Solyc04g025650.3	5.43841	3.39354	1.5315	0.570261
Solyc04g025750.3	-5.37661	-3.32154	-2.99302	-0.717366
Solyc04g025880.4	0.7228	1.16915	0.394417	-0.712864
Solyc04g026030.3	0.0154778	0.437508	0.906192	1.03338
Solyc04g039670.3	0.160385	-0.359806	-0.538357	-1.03758
Solyc04g040130.1	2.32627	2.30926	1.17963	-0.92208
Solyc04g040180.3	3.31787	3.24428	-0.279823	-1.29278
Solyc04g040190.1	-0.579448	-0.472949	-1.79373	0.905376
Solyc04g040220.3	-2.26439	-0.86431	-0.528862	-0.419291
Solyc04g048900.3	1.3914	1.08362	1.11974	0.672242
Solyc04g048950.4	1.27779	0.964483	0.727407	0.451776
Solyc04g049090.3	1.62651	1.73323	1.18073	-0.324698
Solyc04g049350.4	1.20289	1.42426	1.00684	0.55716
Solyc04g049390.3	-0.526513	-1.0845	-1.40285	-0.829546
Solyc04g049660.3	1.01676	0.878523	0.0620915	-0.717405
Solyc04g049670.4	-0.29749	-0.391865	-0.0910841	-6.03342
Solyc04g049800.3	-0.895508	-1.81936	-3.22064	-1.13062
Solyc04g050140.3	1.53798	0.710772	0.365907	0.0743984
Solyc04g050310.3	0.230659	0.232596	1.0637	1.35876
Solyc04g050440.3	-1.25583	-0.962037	-1.48824	-0.0543876
Solyc04g050470.4	-0.628893	-1.6419	-1.268	-0.815855
Solyc04g050620.3	0.583897	0.619158	-0.149453	-1.06443
Solyc04g050960.3	-1.42712	-0.528759	-0.436396	-0.981458
Solyc04g051190.3	-0.295161	-0.662447	-1.13447	-1.15753
Solyc04g051470.1	-2.33593	0.324181	-0.446972	0.0807406
Solyc04g051860.3	1.22985	0.758254	0.279853	0.297532
Solyc04g053130.4	-0.734692	0.422027	1.32759	1.88236
Solyc04g054140.4	1.18161	0.481553	-0.925306	-0.272484
Solyc04g054150.2	2.90781	2.69039	0	0
Solyc04g054190.3	-0.402858	-0.576087	-1.93113	0.360509
Solyc04g054256.1	1.83972	1.17725	-4.05021	-1.1821
Solyc04g054258.1	1.24917	0.690205	-0.63472	-0.970525
Solyc04g054260.4	-0.320372	0.231764	-0.998405	-1.75028
Solyc04g054340.1	0.411965	1.2051	0.4808	-0.886362
Solyc04g054370.1	-1.43285	-1.18722	-0.0732084	-0.357687
Solyc04g054450.1	1.69296	0.955289	0.586623	1.15296
Solyc04g054500.3	2.96734	0.829762	0.709582	-0.971541
Solyc04g054690.3	1.76416	0.799991	0.692685	0.0398752
Solyc04g054730.3	1.44535	1.69412	0.0514343	-0.724278
Solyc04g054760.3	1.35223	0.600806	0.47179	-0.347888
Solyc04g054950.3	4.19013	3.24436	0.837652	0
Solyc04g055090.1	1.21534	1.69061	0.66761	1.40118
Solyc04g055100.1	-1.0296	-1.03591	-0.533572	0.306603
Solyc04g055140.1	-0.847723	0.216776	-1.95862	-1.26538
Solyc04g055150.1	-1.68547	-0.429825	-2.22169	-1.87429
Solyc04g056270.4	1.48757	0.298491	-0.200668	0.184485
Solyc04g056320.3	2.4909	1.4758	1.30396	1.41306
Solyc04g056340.4	1.70768	0.362764	0.0108744	0.296458
Solyc04g056620.2	2.44005	2.06073	2.77879	2.562
Solyc04g057830.1	2.97591	1.66526	0	0
Solyc04g057880.3	1.03917	0.433992	-0.82236	-0.366286
Solyc04g057930.4	0.236832	-0.668115	-1.20695	0.105677
Solyc04g058160.2	-0.535601	-1.03582	-1.39523	-1.42413
Solyc04g058190.3	3.03344	0	0	3.37076
Solyc04g063230.3	-0.869836	-1.18998	-1.65792	-1.32215
Solyc04g064530.1	1.24021	0.82833	0.967491	-0.192291
Solyc04g064545.1	2.24961	0	0	1.66592
Solyc04g064550.1	1.33603	0.741465	0.917265	-0.197722
Solyc04g064570.3	1.06282	0.788547	0.0124804	-0.217804
Solyc04g064630.3	-0.711798	1.05111	-0.356025	-0.141479
Solyc04g064850.3	1.54823	1.81373	0.777673	0.341243
Solyc04g064860.1	2.35328	0	0	0
Solyc04g064870.3	3.39022	3.00982	0.576559	-1.49748
Solyc04g064880.4	1.33895	0.81167	-1.33623	-1.4142
Solyc04g064920.4	0.443548	0.107018	-0.52812	-1.18084
Solyc04g064930.3	-0.556467	-0.314169	-0.573184	-1.70552
Solyc04g070980.4	-0.0512679	-0.306944	-0.694289	-1.01744
Solyc04g071030.1	2.29367	0.868527	0.0338945	0.533631
Solyc04g071070.2	-0.62078	-0.0773902	-1.62838	-1.47209
Solyc04g071080.2	-0.932098	-1.01904	-1.55024	-1.99879
Solyc04g071083.1	0.125505	-0.255814	-1.30763	-0.827117
Solyc04g071130.1	1.09889	0.239501	0.736868	1.05715
Solyc04g071140.3	-0.980988	-0.445205	1.15913	0.752754
Solyc04g071510.3	1.3143	0.378016	0.244627	0.442631
Solyc04g071540.4	0.0899886	-0.0083393	0.646001	1.20447
Solyc04g071580.3	1.35503	2.02915	2.05237	-0.228442
Solyc04g071590.3	2.10079	1.67659	0.924512	-0.442821
Solyc04g071600.3	2.31351	2.61191	1.28937	0.171683
Solyc04g071610.4	-0.481687	-0.354805	-1.16959	-1.80536
Solyc04g071650.4	-0.983599	-1.01257	-0.32077	0.342467
Solyc04g071750.4	1.51288	0.992783	0.455591	0.234172
Solyc04g071770.3	4.26055	3.68777	-0.61092	-3.95654
Solyc04g071870.1	1.61033	0.5307	0.484821	0.492892
Solyc04g071890.3	0.61393	1.86745	1.97413	2.55473
Solyc04g071990.3	-0.375451	0.256966	1.6981	-3.28667
Solyc04g072000.4	1.41551	1.53836	-0.126461	0.397891
Solyc04g072033.1	0.219203	0.623077	0.745779	1.79741
Solyc04g072037.1	-0.724524	-0.574703	-1.10179	-0.631446
Solyc04g072160.3	0.672701	1.66992	0.939744	-2.78027
Solyc04g072240.3	0.0983083	-0.0345411	1.31418	1.35758
Solyc04g072280.3	8.51285	0	0	0
Solyc04g072320.3	0	1.24131	1.87305	0
Solyc04g072450.3	1.61495	1.06703	1.21947	-0.0820622
Solyc04g072460.3	-1.36517	-0.953736	-0.624803	-0.486297
Solyc04g072607.1	2.43487	0	0	0
Solyc04g072630.4	-0.904476	-0.578177	-1.69044	-1.60104
Solyc04g072800.4	1.35498	0.0658227	-0.559996	-0.0743048
Solyc04g072810.4	-0.868086	-0.154721	-0.955829	-1.70988
Solyc04g072860.3	-2.33452	-1.82133	-2.2135	-1.22554
Solyc04g072940.4	-0.648308	-0.683739	-1.06645	-1.57902
Solyc04g073950.2	2.96137	1.50396	-0.330661	-0.208797
Solyc04g074167.1	-0.554303	0.229182	0.810621	1.1348
Solyc04g074180.4	-1.56656	-2.21965	-2.14844	-1.25277
Solyc04g074220.4	-0.809462	-0.534555	-0.394036	-1.05613
Solyc04g074330.3	-1.74912	-1.28886	-0.428167	0.953294
Solyc04g074380.4	-0.132929	0.035289	0.567001	1.45307
Solyc04g074400.1	1.4394	0.922156	-0.169856	0.00209086
Solyc04g074410.2	0.168432	0.687728	0.568803	1.05025
Solyc04g074420.1	1.14657	1.35917	0.250027	0.669708
Solyc04g074430.2	1.53617	1.67201	0.631194	1.37472
Solyc04g074440.1	0.507535	2.22526	1.08702	1.37873
Solyc04g074450.1	0.38691	1.24669	0.575773	0.624866
Solyc04g074470.1	1.81113	1.61893	2.3585	1.92042
Solyc04g074480.3	1.42001	1.03292	1.34345	1.12523
Solyc04g074710.3	1.99373	0.596656	-0.817435	-0.420552
Solyc04g074740.4	-0.0114	0.19195	1.12406	1.43413
Solyc04g074780.4	3.52429	1.62379	-0.0216008	-0.0268047
Solyc04g074850.3	0.626628	2.02742	1.29425	0.526557
Solyc04g074880.2	-1.19802	-1.23176	-1.60649	0.0601206
Solyc04g074890.2	0.036892	0.160135	1.04585	0.775954
Solyc04g074950.3	3.10461	1.87756	0.549597	-0.0298333
Solyc04g076080.3	-1.01316	-0.651854	-1.62204	-0.952251
Solyc04g076090.3	-1.00503	-0.884252	-0.506208	-0.154437
Solyc04g076190.1	-0.343092	0.662518	1.88511	1.75997
Solyc04g076220.3	0.624938	1.45753	1.02479	-0.611414
Solyc04g076300.4	-0.441943	-0.499543	-0.924443	-1.17793
Solyc04g076340.3	0.108501	-0.285325	-2.12273	-1.20949
Solyc04g076440.1	6.59599	3.30703	0	3.73692
Solyc04g076480.3	-1.16938	-1.52638	-1.36819	-0.818469
Solyc04g076630.3	3.90679	4.22281	0	0
Solyc04g076680.2	0.824329	1.28189	1.1664	0.649051
Solyc04g076730.1	3.10727	0	0	0
Solyc04g076820.1	-0.277324	0.157787	0.0965042	1.1482
Solyc04g076845.1	3.7052	4.21579	3.86556	3.65829
Solyc04g076860.3	1.1174	0.958064	-0.315314	0.0699155
Solyc04g076990.3	1.26128	0.48162	0.108595	0.121777
Solyc04g077000.3	-0.583734	-0.34101	0.108301	-1.3017
Solyc04g077010.4	-1.06535	0.26609	-1.24098	-1.1805
Solyc04g077020.3	0.197758	-0.33115	1.25096	1.40374
Solyc04g077050.3	1.18906	0.190573	-0.517314	-0.192235
Solyc04g077140.3	-0.530072	-0.521102	0.275091	1.12895
Solyc04g077180.3	1.77428	0.546373	-0.475131	-0.284783
Solyc04g077220.3	-1.73148	-0.360909	-1.86594	-1.70876
Solyc04g077230.1	1.16482	1.64249	1.95438	1.56058
Solyc04g077250.4	-0.164857	1.8769	0	0
Solyc04g077270.4	3.44665	2.17433	0.931031	1.4372
Solyc04g077500.4	0.00088041	-0.00918316	0.327297	1.3155
Solyc04g077590.4	1.28997	0.969187	0.30178	0.287425
Solyc04g077620.1	5.55729	6.00589	5.51642	3.76115
Solyc04g077780.3	-0.360094	0.370914	1.42932	0.717222
Solyc04g077810.1	2.53346	0.647088	-0.3684	-0.80756
Solyc04g077850.3	0.608801	0.168149	0.558946	1.07088
Solyc04g077860.4	-1.14268	0.163905	-0.120411	0.345903
Solyc04g077870.3	-1.20371	-0.73102	-0.730846	-0.405091
Solyc04g077920.3	2.47597	1.24499	-0.533936	-0.043383
Solyc04g077980.1	2.76514	1.63447	0.216346	0.370839
Solyc04g078110.1	-1.81329	-1.11875	-0.983827	-0.953572
Solyc04g078195.1	0.318431	1.89618	2.02916	1.87099
Solyc04g078270.3	0.890559	1.02086	0.252593	-0.563028
Solyc04g078280.3	6.24119	0	0	0
Solyc04g078290.4	4.59972	3.90627	2.12604	0.898449
Solyc04g078340.3	0.78104	0.860571	-1.0826	-3.61832
Solyc04g078350.1	5.3754	0	0	0
Solyc04g078460.3	3.14911	2.4393	0.407972	-1.32324
Solyc04g078470.3	-0.795672	-0.606372	-2.121	-1.12805
Solyc04g078560.1	-1.43734	-0.365413	0.134539	0.280491
Solyc04g078600.3	-0.888243	-0.175436	0.0513445	-1.49247
Solyc04g078630.3	0.462035	-0.691575	-3.09311	-1.25582
Solyc04g078650.4	-1.32136	-0.467347	-1.28392	-0.499704
Solyc04g078660.2	5.74626	3.54251	1.16809	0.501828
Solyc04g078670.3	3.49991	0	0	0
Solyc04g078680.4	1.31504	0.299273	0.0986297	0.240917
Solyc04g078710.3	-2.9973	-3.05732	-3.06357	-0.824087
Solyc04g078720.1	-2.8979	-3.09257	-3.29199	-0.992064
Solyc04g078880.3	0	0	9.49586	0
Solyc04g078930.4	-1.0095	-0.195055	-0.340149	0.514069
Solyc04g079030.2	-1.5168	-0.697902	-1.45127	-1.69377
Solyc04g079080.2	-1.2575	0.0980816	-0.0772049	-0.175627
Solyc04g079240.3	1.00502	0.835031	-0.741992	-2.36503
Solyc04g079300.3	1.83719	0.494229	-0.990085	-0.2011
Solyc04g079350.1	3.96065	2.23865	0	0.701926
Solyc04g079420.3	0.716965	1.00596	0.496707	0.170565
Solyc04g079520.3	-1.7003	-1.57314	-0.721086	-0.794479
Solyc04g079530.3	-1.96716	-2.17597	-2.09029	-1.55756
Solyc04g079550.4	1.184	0.045208	0.347929	0.980201
Solyc04g079560.3	-0.803089	-1.06459	0.105253	0.419384
Solyc04g079640.3	1.00335	0.935931	0.630392	-0.488784
Solyc04g079660.2	1.22375	1.29139	0.91706	0.866911
Solyc04g079680.4	1.07411	1.53433	0.906532	0.785214
Solyc04g079730.1	2.66294	-0.364189	-2.32034	0.712937
Solyc04g079760.4	9.27897	0	0	0
Solyc04g079800.4	-0.251424	-0.660075	-1.82279	-1.58492
Solyc04g079840.4	1.37913	0.621102	-0.0875638	0.0629503
Solyc04g079890.4	-1.3603	-0.459236	0.229027	-1.61494
Solyc04g079910.4	-2.73739	-0.946924	-2.88993	-1.57054
Solyc04g080010.4	-1.20714	-0.562087	-0.431774	-0.599399
Solyc04g080090.4	1.21234	0.239756	0.357657	0.752672
Solyc04g080250.3	-0.417814	-0.414906	1.34538	1.43271
Solyc04g080360.4	-0.202238	-0.785321	-1.06471	-1.41046
Solyc04g080460.3	0.133206	0.0317202	0.679464	1.2518
Solyc04g080540.2	0.308394	2.35906	1.72078	0.109111
Solyc04g080580.3	-0.224273	-1.06244	-0.343609	0.30659
Solyc04g080640.1	-1.20861	-0.424437	-1.12401	-1.58011
Solyc04g080680.4	2.45967	1.08077	-0.172006	-0.295623
Solyc04g080720.4	-1.28312	-0.0101969	-1.62933	-1.33623
Solyc04g080820.2	2.8141	1.99347	0	0
Solyc04g080990.2	0.265541	1.48059	0.724535	-0.228491
Solyc04g081020.3	0.358082	0.40774	-0.493911	-1.61287
Solyc04g081070.3	-0.411664	-0.481021	-0.458661	-1.10162
Solyc04g081130.1	-1.55023	-1.48851	-0.919623	0.280275
Solyc04g081140.1	-1.94009	-1.41388	-2.00952	-0.721633
Solyc04g081160.3	-1.12273	-0.645665	-0.28423	-0.452061
Solyc04g081230.3	-0.175954	-1.05108	-0.519022	0.046645
Solyc04g081240.2	-0.748144	-1.23744	-1.18841	-0.396615
Solyc04g081260.3	-0.732673	-0.60169	-1.27053	-0.797226
Solyc04g081290.3	3.2375	1.15364	-0.0588461	0.945601
Solyc04g081400.3	-0.199588	-1.0842	-0.577558	-0.146189
Solyc04g081450.3	1.53756	0.707265	0.184977	0.135605
Solyc04g081510.4	1.1639	0.181946	-0.0295707	-0.203872
Solyc04g081550.3	-1.55148	-1.07315	-1.5591	-1.63298
Solyc04g081560.3	-1.575	0.136507	-0.443872	-1.48828
Solyc04g081570.3	-0.217649	0.0373465	0.205321	-1.0852
Solyc04g081590.4	-1.48924	-0.0216034	-0.568869	0.516315
Solyc04g081630.2	1.64562	0.699493	0	0
Solyc04g081810.4	-2.36413	-0.341228	-2.6366	-0.491756
Solyc04g081930.3	0.913625	1.15582	1.60377	1.66248
Solyc04g082010.1	-1.77552	-0.333914	-0.060844	1.55364
Solyc04g082030.1	2.073	1.24775	1.04604	1.20311
Solyc04g082050.3	-0.987049	0.181292	1.24691	-0.109338
Solyc04g082200.2	-0.0868648	-1.1582	-2.5323	-2.3847
Solyc04g082250.3	0.0403518	-0.269045	0.0928076	1.35906
Solyc04g082290.4	0.222898	0.324573	-1.10437	1.39957
Solyc04g082360.2	1.64151	0.3322	0.319264	0.0538206
Solyc04g082380.4	1.52328	0.95399	0.131051	-0.228787
Solyc04g082460.4	0.124099	0.784287	1.17339	0.384846
Solyc04g082500.4	1.86044	0.521714	-0.243753	0.238717
Solyc04g082590.3	-0.0803955	0.369399	1.34357	0.267388
Solyc04g082810.4	1.01686	0.408139	0.587602	0.529688
Solyc04g082880.4	0.476689	0.915044	1.65006	1.15039
Solyc04g082890.3	0.677297	0.644069	1.36596	0.694937
Solyc04g082900.4	1.08064	0.825191	0.196788	0.0568161
Solyc04g082910.1	-0.570378	-0.215204	-0.405385	-1.58
Solyc04g082960.1	2.78364	1.58312	0.476807	0.380164
Solyc04g083140.2	4.13711	2.66743	0.0388169	-1.21731
Solyc04g150104.1	-1.68912	-1.89837	-2.08002	-0.656323
Solyc04g150113.1	-0.341693	0.456803	-1.17451	-0.845008
Solyc04g150139.1	0.407645	-0.446305	0.881942	1.30387
Solyc04g150160.1	-0.528696	-0.325941	-1.3311	-0.776088
Solyc04g150162.1	-1.25537	-0.700716	-1.29297	-1.48846
Solyc05g005040.4	-1.81504	-1.70609	-3.1733	-1.65531
Solyc05g005050.3	2.2661	0.839086	0.583815	0.513739
Solyc05g005060.3	1.74934	1.21615	0.95531	0.0908471
Solyc05g005070.2	2.04114	0.853683	0.982485	0.646909
Solyc05g005080.3	-0.807219	-1.33423	-0.517375	0.060496
Solyc05g005150.1	2.61087	0.947437	0.896315	1.88611
Solyc05g005170.4	0.796397	2.50315	2.91781	4.20874
Solyc05g005250.3	1.93391	1.04392	-0.267021	-0.725635
Solyc05g005260.3	4.17173	2.26298	0.0629892	0.280887
Solyc05g005470.4	0.628204	-0.860834	-1.36264	-1.50959
Solyc05g005480.2	0.342616	0	0	1.90205
Solyc05g005490.4	-0.931554	-1.93947	-1.06406	-0.668625
Solyc05g005640.4	-0.436876	-0.393546	-1.19535	-0.757573
Solyc05g005670.1	-1.40934	-0.723019	-1.60423	-1.07072
Solyc05g005690.1	1.01276	0.526343	0.923867	1.2358
Solyc05g005750.3	-1.00571	-0.492906	-0.214891	-1.17635
Solyc05g005760.4	-0.912821	-0.928609	-0.789005	-1.04803
Solyc05g005870.3	-3.37749	-2.9694	-3.95166	-1.93991
Solyc05g005920.4	-1.77021	-1.06535	-1.63441	-1.11406
Solyc05g005940.3	-1.29626	-1.50055	-0.757534	-0.340797
Solyc05g005950.3	-1.30611	-1.12966	-1.81717	-0.618733
Solyc05g005990.3	-0.789653	-1.15149	0.297488	-0.318344
Solyc05g006030.3	-0.892561	-1.20962	-0.756126	-0.536709
Solyc05g006050.3	-1.80972	-0.839199	-1.21609	-0.602607
Solyc05g006190.2	-0.504671	-0.241003	1.35089	1.85872
Solyc05g006390.1	2.16259	1.69335	-0.97673	-0.0779286
Solyc05g006660.4	1.43032	0.682693	0.0162928	-0.0427673
Solyc05g006670.2	-1.61511	-0.394523	-0.649953	-0.784719
Solyc05g006700.4	-1.31275	-0.115853	-0.489868	-0.162462
Solyc05g006740.4	-3.42789	-1.72019	-0.583071	-0.492781
Solyc05g006750.3	-1.56012	-1.11825	-0.997402	-0.64054
Solyc05g006780.3	1.6862	0.625878	-0.112158	0.573672
Solyc05g006900.2	0.610775	0.154271	1.11777	1.84397
Solyc05g006980.3	0.559379	1.70316	0.134129	-0.523605
Solyc05g006990.3	0.301373	1.31006	1.21081	0.615978
Solyc05g007060.4	0.587364	1.38728	0.151048	-0.752486
Solyc05g007110.2	-2.86983	-0.064101	-1.85201	-0.910686
Solyc05g007120.4	-1.29565	-0.262491	-1.15803	-1.16998
Solyc05g007170.3	1.0797	1.39809	0.931202	0.889953
Solyc05g007300.3	-1.47476	-0.393165	-2.31223	-1.37706
Solyc05g007460.3	1.95479	1.04224	0.505121	-0.0360767
Solyc05g007470.4	1.12246	1.41214	0.591203	0.751658
Solyc05g007510.4	-0.732272	0.78166	1.3041	1.03416
Solyc05g007580.1	1.29338	1.17166	0.252774	0.290897
Solyc05g007660.2	1.0206	0.718029	0.562669	0.695835
Solyc05g007830.3	-0.97075	-1.67959	-1.68401	0.0919692
Solyc05g007880.4	0.569105	0.311218	0	3.79326
Solyc05g007895.1	1.78782	2.49837	0.498819	-2.98373
Solyc05g008040.4	-0.527179	-2.2289	-1.97955	-0.462058
Solyc05g008060.4	-0.510301	-0.266711	-1.85475	0.0216636
Solyc05g008090.3	-0.733052	-0.972734	-1.47219	-1.04402
Solyc05g008130.4	1.76909	1.01738	1.19046	0.268533
Solyc05g008200.4	-0.665058	-0.63724	-1.69629	-0.809817
Solyc05g008210.4	2.97419	1.34737	-0.481849	-1.04453
Solyc05g008220.4	3.77109	2.71771	0	0
Solyc05g008230.3	-1.00443	-0.425322	-0.910259	-0.311176
Solyc05g008310.4	3.18326	0	0	0
Solyc05g008360.1	1.01044	1.01456	0.218625	-0.160866
Solyc05g008370.2	1.08853	0.0824682	-0.54833	-0.389739
Solyc05g008380.4	-0.0539148	0.486806	-0.193568	-1.01905
Solyc05g008390.3	1.58862	1.13715	0.785144	0.88933
Solyc05g008400.4	1.22498	1.45797	1.06731	0.462588
Solyc05g008510.3	4.51658	2.99091	1.70977	1.18332
Solyc05g008580.3	-0.421702	-0.457097	-1.67929	0.00809728
Solyc05g008780.4	-0.245107	-0.709433	-1.69493	-1.28876
[truncated: 2,453 more rows]

## Sheet: Table S2
Supplementary Table 2. DEGs involved in metal ion transport
gene #ID	CT_vs_Ni-4h_DESeq2_log2FC	CT_vs_Ni-6h_DESeq2_log2FC	CT_vs_Ni-12h_DESeq2_log2FC	CT_vs_Ni-1d_DESeq2_log2FC	Annotation
Solyc01g094890.4	-0.731493	-0.722916	-1.51957	-0.155218	ferric reduction oxidase 2 [Solanum lycopersicum]
Solyc01g094910.3	-2.40784	-3.7639	-5.97993	-9.18691	ferric-chelate reductase [Solanum lycopersicum]
Solyc01g100610.3	0.485914	1.09383	1.53533	1.40728	solute carrier family 40 member 3, chloroplastic [Solanum lycopersicum]
Solyc01g104780.3	-1.54124	-1.74899	-3.03476	-1.2643	vacuolar iron transporter homolog 4-like [Solanum lycopersicum]
Solyc01g104800.2	-3.16711	-2.03078	-2.14669	-3.00835	vacuolar iron transporter homolog 4 [Solanum lycopersicum]
Solyc01g104810.2	-3.5603	-3.13732	-2.0152	-4.22573	vacuolar iron transporter homolog 4 [Solanum lycopersicum]
Solyc01g104820.4	-3.68246	-4.04014	-3.54426	-5.45688	vacuolar iron transporter homolog 4-like [Solanum lycopersicum]
Solyc01g104830.2	-2.91195	-2.10535	-0.869765	-3.14887	hypothetical protein EJD97_002359 [Solanum chilense]
Solyc02g032100.4	-2.0881	-1.84658	-2.7854	-3.15688	zinc transporter 8-like [Solanum lycopersicum]
Solyc02g069190.4	-0.670764	0.349841	1.67166	1.55923	iron-regulated transporter 2 precursor [Solanum lycopersicum]
Solyc02g069200.3	-1.01397	0.0750057	0.648459	2.16827	iron-regulated transporter 1 precursor [Solanum lycopersicum]
Solyc02g081600.4	-1.69183	-0.448977	-0.456851	-0.288222	zinc transporter 3 [Solanum lycopersicum]
Solyc07g043200.2	-1.46302	-2.19272	-0.0150617	-0.744646	zinc transporter 5-like [Solanum lycopersicum]
Solyc07g043230.3	1.55457	0.284034	0.574004	-0.2388	zinc transporter 5-like [Solanum lycopersicum]
Solyc08g006250.2	0.338466	0.931479	1.20165	1.1409	copper transporter 6 [Solanum lycopersicum]
Solyc09g014870.1	-1.05751	-1.0235	-0.60944	-0.976919	copper transporter 6 [Solanum lycopersicum]
Solyc10g084980.3	-0.422697	0.0829378	0.609376	1.50619	hypothetical protein EJD97_018185 [Solanum chilense]
Solyc02g092800.3	-0.270471	0.045581	0.729294	1.1469	metal transporter Nramp3-like [Solanum pennellii]
Solyc11g018530.2	-1.39949	-2.89561	-3.20325	-4.05037	root-specific metal transporter [Solanum lycopersicum]
Solyc12g017350.2	-1.38184	-2.31368	-3.26781	-3.83785	metal tolerance protein 9 [Solanum lycopersicum]
Solyc12g100300.2	-2.09392	-4.07537	-4.0544	-4.6489	metal tolerance protein 4-like [Solanum lycopersicum]
Solyc10g005500.3	-1.88158	-1.15817	-1.85935	-1.19367	metal tolerance protein 9 [Solanum lycopersicum]
Solyc10g079650.2	-2.40163	-0.150211	-3.62866	-0.790738	transcription factor bHLH100-like [Solanum lycopersicum]
Solyc03g082620.4	1.63538	1.37269	0.884594	0.908952	metal-nicotianamine transporter YSL2 isoform X1 [Solanum lycopersicum]
Solyc01g111580.3	1.20927	0.742199	0.748455	1.37493	basic leucine zipper 23 [Solanum lycopersicum]

## Sheet: Table S3
Supplementary Table 3. DEGs involved in phytohormone biosynthesis
gene #ID	CT_vs_Ni-4h_DESeq2_log2FC	CT_vs_Ni-6h_DESeq2_log2FC	CT_vs_Ni-12h_DESeq2_log2FC	CT_vs_Ni-1d_DESeq2_log2FC	Annotation
Solyc03g112460.3	-1.00903	-1.01318	-0.201683	0.206193	L-tryptophan--pyruvate aminotransferase 1-like [Solanum lycopersicum]
Solyc03g114150.3	-0.114781	-0.334452	1.10611	0.744687	aldehyde dehydrogenase family 2 member B7a [Solanum lycopersicum]
Solyc01g080150.3	-1.63259	-0.314923	-1.59323	-2.23383	adenylate isopentenyltransferase 3 [Solanum lycopersicum]
Solyc09g064910.1	-1.65334	-1.82086	-1.02782	-1.53887	adenylate isopentenyltransferase [Solanum lycopersicum]
Solyc04g016430.3	-1.5264	0.299309	-0.128413	-0.854831	cytokinin oxidase/dehydrogenase-like 5 precursor [Solanum lycopersicum]
Solyc09g008510.1	2.00177	0.707808	0	0	UDP-glycosyltransferase 73C3-like [Solanum lycopersicum]
Solyc12g042600.2	5.54098	4.58713	0.0977468	-0.74331	UDP-glycosyltransferase 73C1 [Solanum lycopersicum]
Solyc07g006800.1	4.59346	2.85694	0.983215	-0.889793	zeatin O-glucosyltransferase-like [Solanum lycopersicum]
Solyc12g006460.2	-0.850008	-0.267421	-1.58596	-0.352646	GLYCOALKALOID METABOLISM 4 [Solanum lycopersicum]
Solyc07g056670.3	4.82366	0	0	0	gibberellin 2-oxidase 2 [Solanum lycopersicum]
Solyc07g061720.3	4.36051	4.55095	3.95468	1.60571	gibberellin 2-oxidase [Solanum lycopersicum]
Solyc07g056570.1	-1.08122	0.0383141	-3.2635	-1.23725	9-cis-epoxycarotenoid dioxygenase [Solanum lycopersicum]
Solyc01g095080.3	5.22445	3.34037	0	0	RecName: Full=1-aminocyclopropane-1-carboxylate synthase 2; Short=ACC synthase 2; AltName: Full=Le-ACS2; Short=ACS-2; AltName: Full=S-adenosyl-L-methionine methylthioadenosine-lyase 2 [Solanum lycopersicum]
Solyc02g091990.3	2.68766	2.21083	0	0.0919983	1-aminocyclopropane-1-carboxylate synthase 3 [Solanum lycopersicum]
Solyc02g036350.3	-1.4838	-0.791547	-2.28353	-2.04559	1-aminocyclopropane-1-carboxylate oxidase [Solanum lycopersicum]
Solyc06g060070.3	0.300956	-0.201582	-1.59044	-1.69162	1-aminocyclopropane-1-carboxylate oxidase 5 [Solanum lycopersicum]
Solyc07g026650.3	4.80072	5.37436	5.64057	4.86503	1-aminocyclopropane-1-carboxylate oxidase [Solanum lycopersicum]
Solyc07g049530.3	4.36405	3.80363	2.018	-0.13993	1-aminocyclopropane-1-carboxylate oxidase 1 [Solanum lycopersicum]
Solyc07g049550.3	1.76834	0.0516825	-0.497524	-0.885167	1-aminocyclopropane-1-carboxylate oxidase 4 [Solanum lycopersicum]
Solyc12g005940.2	-1.12219	-0.847639	-1.6245	-1.02286	1-aminocyclopropane-1-carboxylate oxidase 2 [Solanum lycopersicum]
Solyc01g087560.3	-0.0416019	0.267506	1.27597	0.826627	cycloartenol-C-24-methyltransferase 1 [Solanum lycopersicum]
Solyc08g079570.3	-1.20085	-0.335773	-0.0291631	-0.222815	sterol methyl oxidase 1 [Solanum lycopersicum]
Solyc11g030730.2	1.70273	1.72379	0.873062	1.21243	flavonoid 3'-monooxygenase-like [Solanum lycopersicum]
Solyc07g014730.3	0.0993544	1.58856	2.13616	1.55311	phospholipase A2-alpha [Solanum lycopersicum]
Solyc03g122340.3	4.6521	2.9595	1.5076	1.28739	linoleate 13S-lipoxygenase 3-1, chloroplastic [Solanum lycopersicum]
Solyc05g014790.3	0.0373703	1.14761	2.09739	1.26385	lipoxygenase 6, chloroplastic [Solanum lycopersicum]
Solyc04g079730.1	2.66294	-0.364189	-2.32034	0.712937	allene oxide synthase [Solanum lycopersicum]
Solyc10g007960.1	-2.36165	-2.5447	-3.44212	-4.202	allene oxide synthase 3 [Solanum lycopersicum]
Solyc10g086220.2	-2.02657	-1.0383	-1.2996	-0.382116	12-oxophytodienoate reductase 1 [Solanum lycopersicum]
Solyc12g094520.2	1.01606	0.528274	-0.239181	-0.843229	4-coumarate--CoA ligase-like 5 [Solanum lycopersicum]
Solyc10g086180.2	0.963636	0.082624	0.266443	1.28617	phenylalanine ammonia-lyase [Solanum lycopersicum]

## Sheet: Table S4
Supplementary Table 4. DEGs involved in phytohormone signaling pathways
gene #ID	CT_vs_Ni-4h_DESeq2_log2FC	CT_vs_Ni-6h_DESeq2_log2FC	CT_vs_Ni-12h_DESeq2_log2FC	CT_vs_Ni-1d_DESeq2_log2FC	Annotation
Solyc01g068410.4	3.13523	3.65075	2.47176	3.11127	auxin efflux carrier component 5 [Solanum lycopersicum]
Solyc04g056620.2	2.44005	2.06073	2.77879	2.562	auxin efflux carrier component 10 [Solanum lycopersicum]
Solyc05g008060.4	-0.510301	-0.266711	-1.85475	0.0216636	auxin efflux carrier component 4 [Solanum lycopersicum]
Solyc10g078370.2	-0.733997	-1.0161	-0.557604	-0.0595994	auxin efflux carrier component 9 [Solanum lycopersicum]
Solyc01g111310.3	-1.00196	-1.49762	-0.724847	0.179164	auxin transporter-like protein 2 [Solanum lycopersicum]
Solyc06g084070.3	2.24312	3.44853	2.57506	2.60997	auxin-responsive protein IAA2 [Solanum lycopersicum]
Solyc09g083280.3	0.714927	-0.539549	-1.42168	-0.311982	IAA1 [Solanum lycopersicum]
Solyc06g084070.3	2.24312	3.44853	2.57506	2.60997	auxin-responsive protein IAA2 [Solanum lycopersicum]
Solyc09g083280.3	0.714927	-0.539549	-1.42168	-0.311982	IAA1 [Solanum lycopersicum]
Solyc07g063850.3	-0.672347	-0.497398	-1.24139	-1.08746	indole-3-acetic acid-amido synthetase GH3.6 [Solanum lycopersicum]
Solyc12g005310.2	-0.997696	-0.388835	-0.890004	-1.82213	indole-3-acetic acid-amido synthetase GH3.6 [Solanum lycopersicum]
Solyc01g091030.3	1.72476	0.57029	-0.2134	0.130309	auxin-induced protein 10A5 [Solanum lycopersicum]
Solyc02g062230.1	-0.942128	-0.704565	-1.53699	-0.914858	auxin-responsive protein SAUR50 [Solanum lycopersicum]
Solyc03g082520.1	2.07192	1.6946	0.175873	0	hypothetical protein EJD97_017577 [Solanum chilense]
Solyc03g097510.1	1.43462	0.690529	-1.14192	-0.654454	hypothetical protein EJD97_006675 [Solanum chilense]
Solyc06g053260.1	4.96153	4.04887	0	0	small auxin-up protein 58 [Solanum lycopersicum]
Solyc06g053290.1	-0.441683	0.49001	-0.806436	-1.35244	auxin-responsive protein SAUR32 [Solanum lycopersicum]
Solyc07g014620.1	-1.7975	-1.23376	-0.54641	0.0151589	auxin-responsive protein SAUR50 [Solanum lycopersicum]
Solyc08g079150.1	-1.74358	-2.59442	-1.89661	-0.147689	auxin-responsive protein SAUR36-like [Solanum lycopersicum]
Solyc10g018340.1	4.49516	2.69139	1.43009	0.50269	hypothetical protein EJD97_025672 [Solanum chilense]
Solyc04g008110.3	-1.05339	-1.15522	-0.457979	-0.691603	histidine kinase 4 [Solanum lycopersicum]
Solyc05g014260.3	-1.14925	-1.00252	-1.5083	-1.22159	two-component response regulator ORR26 isoform X1 [Solanum lycopersicum]
Solyc02g071220.3	-0.615173	-0.359501	-2.31179	-0.865103	two-component response regulator ORR3-like [Solanum lycopersicum]
Solyc03g113720.3	0.423709	0.146448	0.020852	-1.58443	two-component response regulator ARR15 [Solanum lycopersicum]
Solyc01g098390.3	-1.29277	-0.768411	0.400309	0.306622	gibberellin receptor GID1ac [Solanum lycopersicum]
Solyc01g102300.3	-0.463345	-0.477698	-1.85637	-1.20945	transcription factor PIF3 isoform X1 [Solanum lycopersicum]
Solyc01g095700.3	-0.136057	0.0776453	1.35737	0.725769	regulatory component of ABA receptor3-like [Solanum lycopersicum]
Solyc06g050500.2	0.562024	0.70275	1.16347	0.0964892	abscisic acid receptor PYL4 [Solanum lycopersicum]
Solyc08g082180.3	-1.20279	-1.00096	-0.425996	-0.10644	abscisic acid receptor PYL3 [Solanum lycopersicum]
Solyc09g015380.1	-1.50908	-0.004425	0.162845	-1.22995	abscisic acid receptor PYL9 [Solanum lycopersicum]
Solyc06g076400.3	0	2.49326	3.79796	2.47015	probable protein phosphatase 2C 24 [Solanum lycopersicum]
Solyc08g077780.3	-1.1664	-1.37727	-2.27648	-1.2562	serine/threonine-protein kinase SAPK3 [Solanum lycopersicum]
Solyc04g071510.3	1.3143	0.378016	0.244627	0.442631	G-box-binding factor 4 isoform X1 [Solanum lycopersicum]
Solyc06g053710.3	1.78237	1.25037	0.401835	-0.105254	ethylene receptor ETR4 precursor [Solanum lycopersicum]
Solyc07g056580.3	-1.12606	-0.407886	0.0766809	0.194826	ethylene receptor 2 [Solanum lycopersicum]
Solyc09g089610.3	-0.657463	-0.203468	-0.604204	-2.41737	ethylene receptor ETR6 precursor [Solanum lycopersicum]
Solyc10g083610.2	1.10622	0.288893	-0.196932	0.198941	ethylene-inducible CTR1-like protein kinase isoform X1 [Solanum lycopersicum]
Solyc09g007870.3	-1.10121	-0.678881	0.262867	-0.0537056	ethylene signaling protein isoform X1 [Solanum lycopersicum]
Solyc07g008250.3	0.499082	0.611491	0.402914	-1.05049	EIN3-binding F-box protein 1 [Solanum lycopersicum]
Solyc01g006650.2	2.59385	1.71578	0	0	ETHYLENE INSENSITIVE 3-like 3 protein isoform X1 [Solanum lycopersicum]
Solyc01g096810.3	1.46609	0.696459	0.552006	0.307663	protein EIN3-like3 [Solanum lycopersicum]
Solyc12g017240.2	0.999479	2.3316	1.1206	1.66929	xyloglucan endo-transglycosylase precursor [Solanum lycopersicum]
Solyc04g078470.3	-0.795672	-0.606372	-2.121	-1.12805	D-type cyclin-3 [Solanum lycopersicum]
Solyc05g050280.3	-1.21514	-0.976152	-1.63858	-1.46673	jasmonic acid-amido synthetase JAR1 [Solanum lycopersicum]
Solyc10g011660.3	-1.637	-0.758556	-0.612656	-0.98609	jasmonic acid-amido synthetase JAR1 [Solanum lycopersicum]
Solyc03g122190.3	0.441417	0.886457	-1.71461	-1.39673	salt responsive protein 1 [Solanum lycopersicum]
Solyc06g068930.2	1.38004	1.04549	-0.683115	-0.495277	protein TIFY 6B-like [Solanum lycopersicum]
Solyc12g009220.2	5.00758	0	0	0	jasmonate ZIM-domain protein 2 [Solanum lycopersicum]
Solyc04g040220.3	-2.26439	-0.86431	-0.528862	-0.419291	regulatory protein NPR5 [Solanum lycopersicum]
Solyc10g079750.2	-2.77644	-1.03686	-2.51951	-1.2474	regulatory protein NPR5 [Solanum lycopersicum]
Solyc04g011670.3	-0.964025	-0.294587	-0.513745	-1.26227	TGACG-sequence-specific DNA-binding protein TGA-1A isoform X1 [Solanum lycopersicum]
Solyc04g072460.3	-1.36517	-0.953736	-0.624803	-0.486297	transcription factor TGA1 isoform X2 [Solanum lycopersicum]
Solyc06g074320.3	-1.05878	-0.370117	-0.687284	-1.0489	transcription factor TGA9 isoform X1 [Solanum lycopersicum]

## Sheet: Table S5
Supplementary Table 5. DEGs involved in antioxidative enzyme biosynthesis
gene #ID	CT_vs_Ni-4h_DESeq2_log2FC	CT_vs_Ni-6h_DESeq2_log2FC	CT_vs_Ni-12h_DESeq2_log2FC	CT_vs_Ni-1d_DESeq2_log2FC	Annotation
Solyc06g082420.4	1.5496	4.66997	2.69442	0	cationic peroxidase 1 [Solanum lycopersicum]
Solyc05g050880.2	0.24657	1.43851	1.27265	0.136819	cationic peroxidase 1-like [Solanum lycopersicum]
Solyc05g050890.3	-0.674684	0.499055	-0.879911	-1.17489	cationic peroxidase 1-like [Solanum lycopersicum]
Solyc11g018774.1	4.21501	2.37839	1.36301	-0.121322	lignin-forming anionic peroxidase [Solanum lycopersicum]
Solyc11g018800.3	3.79251	2.7804	1.49728	0.213146	lignin-forming anionic peroxidase [Solanum lycopersicum]
Solyc11g018772.1	4.37261	2.99796	1.55343	0.0252298	lignin-forming anionic peroxidase-like [Solanum lycopersicum]
Solyc11g018805.1	3.76889	1.74362	0.986716	-0.710489	lignin-forming anionic peroxidase-like [Solanum lycopersicum]
Solyc01g105070.3	1.06877	2.33918	2.17528	0.867143	peroxidase [Solanum lycopersicum]
Solyc02g090470.4	-1.56601	0.461181	-0.174571	-0.741596	peroxidase 10 [Solanum lycopersicum]
Solyc01g108320.3	-2.34495	-0.692878	-0.205252	-0.970005	peroxidase 10 precursor [Solanum lycopersicum]
Solyc02g090450.3	-1.97153	-0.0815075	-1.15951	-1.29001	peroxidase 10-like [Solanum lycopersicum]
Solyc04g071890.3	0.61393	1.86745	1.97413	2.55473	peroxidase 12 precursor [Solanum lycopersicum]
Solyc11g072920.2	1.04599	-0.0505773	-1.41721	-1.47151	peroxidase 15-like [Solanum lycopersicum]
Solyc09g007520.3	0.432177	0.929285	0.0736316	1.1925	peroxidase 21 [Solanum lycopersicum]
Solyc02g064970.4	-2.00811	-1.89147	-1.2892	-0.0170285	peroxidase 25 [Solanum lycopersicum]
Solyc12g005790.2	-1.57106	-1.59253	-1.33066	-4.06066	peroxidase 27 [Solanum lycopersicum]
Solyc12g005787.1	0.757028	1.0585	0.764843	0.414704	peroxidase 27-like [Solanum pennellii]
Solyc10g076190.2	1.7327	0.765655	0.684335	0.91319	peroxidase 2-like [Solanum lycopersicum]
Solyc07g049240.3	0.851769	0.230538	0.962545	1.25367	peroxidase 3-like [Solanum lycopersicum]
Solyc02g080530.3	-0.517141	-0.343929	-0.409924	-1.04946	peroxidase 42 [Solanum lycopersicum]
Solyc09g072700.4	-1.35799	-0.52359	-0.894114	0.101492	peroxidase 44-like [Solanum lycopersicum]
Solyc10g084200.2	-0.761146	-1.46849	-0.914487	-0.925746	peroxidase 44-like [Solanum lycopersicum]
Solyc08g069040.3	-1.926	-0.904662	-0.52562	-0.233773	peroxidase 45-like [Solanum lycopersicum]
Solyc06g076630.3	-2.8432	-2.43009	-2.63499	-0.833605	peroxidase 47 [Solanum lycopersicum]
Solyc01g101050.3	1.86909	0.936492	0.110027	0.743826	peroxidase 5-like [Solanum lycopersicum]
Solyc11g007220.2	-0.838046	-1.07173	-0.430428	-0.803772	peroxidase 5-like [Solanum lycopersicum]
Solyc02g083490.3	-1.45165	-0.194168	-1.21427	-1.16445	peroxidase 64 [Solanum lycopersicum]
Solyc10g076245.1	-0.975687	-1.38656	-0.771546	-1.12622	peroxidase 70 [Solanum lycopersicum]
Solyc10g076210.2	1.06819	0.562525	0.526231	-0.665756	peroxidase 70-like [Solanum lycopersicum]
Solyc02g084790.3	-0.138782	-0.104129	1.23029	1.00171	peroxidase 72 [Solanum lycopersicum]
Solyc02g084800.4	1.75744	2.56387	2.61487	1.86363	peroxidase 72 [Solanum lycopersicum]
Solyc01g015080.3	-1.85807	0.155929	-1.38131	-1.16814	peroxidase N [Solanum lycopersicum]
Solyc01g006310.3	-1.5791	-0.0637996	-2.32261	-3.64149	peroxidase N-like isoform X1 [Solanum lycopersicum]
Solyc05g052280.3	-0.110122	1.06784	0.371027	-0.316163	peroxidase P7 [Solanum lycopersicum]
Solyc04g082460.4	0.124099	0.784287	1.17339	0.384846	catalase isozyme 3 [Solanum lycopersicum]

## Sheet: Table S6
Supplementary Table 6. DEGs involved in carbon/nitrogen metabolism
gene #ID	CT_vs_Ni-4h_DESeq2_log2FC	CT_vs_Ni-6h_DESeq2_log2FC	CT_vs_Ni-12h_DESeq2_log2FC	CT_vs_Ni-1d_DESeq2_log2FC	Annotation
Solyc04g081400.3	-0.199588	-1.0842	-0.577558	-0.146189	plastidic hexokinase [Solanum lycopersicum]
Solyc12g008510.2	-0.0244937	0.811557	1.77066	1.69924	hexokinase [Solanum lycopersicum]
Solyc05g015950.3	-0.678022	-0.484104	-1.12858	-0.260731	glucose-6-phosphate 1-dehydrogenase, chloroplastic [Solanum lycopersicum]
Solyc12g056120.1	-1.04107	-0.804057	-0.365275	-0.0786257	6-phosphogluconate dehydrogenase, decarboxylating 2, chloroplastic [Solanum lycopersicum]
Solyc07g045160.3	0.205169	-0.757535	-2.60714	-2.391	ATP-dependent 6-phosphofructokinase 6 isoform X1 [Solanum lycopersicum]
Solyc09g009260.3	0.456405	0.58064	0.714599	1.09006	fructose-1,6-bisphosphate aldolase [Solanum lycopersicum]
Solyc01g097460.3	0.0665326	-0.21638	0.318644	1.16948	probable ribose-5-phosphate isomerase 3, chloroplastic [Solanum lycopersicum]
Solyc09g009020.3	0.290823	0.717791	1.31444	0.604139	enolase [Solanum lycopersicum]
Solyc07g055060.3	-1.12296	-0.770553	-2.52975	-0.908256	phosphoenolpyruvate carboxylase-like [Solanum lycopersicum]
Solyc12g014250.2	-0.967224	-1.42827	-0.467514	0.379978	phosphoenolpyruvate carboxylase [Solanum lycopersicum]
Solyc01g049650.3	-0.425551	-0.519276	0.842549	1.43556	pyruvate kinase, cytosolic isozyme [Solanum lycopersicum]
Solyc05g013380.3	-0.303173	-1.19477	-0.871596	0.242137	glutamate--glyoxylate aminotransferase 2 [Solanum lycopersicum]
Solyc05g050120.3	1.3431	1.43713	1.39727	1.45564	cytosolic NADP-malic enzyme [Solanum lycopersicum]
Solyc12g044600.3	0.0618172	-1.31516	-1.20099	0.428942	NADP-dependent malic enzyme, chloroplastic [Solanum lycopersicum]
Solyc03g111140.3	-0.241925	0.522479	-1.33214	-2.13065	malate synthase, glyoxysomal [Solanum lycopersicum]
Solyc07g055210.3	-0.877712	-1.07475	-0.684085	-0.210864	aspartate aminotransferase, mitochondrial [Solanum lycopersicum]
Solyc07g065340.1	3.65943	2.04588	-0.224284	0.157238	serine acetyltransferase 1, chloroplastic-like [Solanum lycopersicum]
Solyc10g012370.3	1.66114	2.62961	-0.226937	-1.31994	bifunctional L-3-cyanoalanine synthase/cysteine synthase 1, mitochondrial [Solanum lycopersicum]
Solyc11g069760.1	-1.04855	-3.42002	-1.8973	1.95937	high affinity nitrate transporter 2.4-like [Solanum lycopersicum]
Solyc01g108630.3	-2.68448	-2.71938	-2.64523	-1.00645	nitrite reductase [Solanum lycopersicum]
Solyc10g050890.2	-0.969587	-0.70118	-1.02005	-0.689598	ferredoxin--nitrite reductase, chloroplastic [Solanum lycopersicum]
Solyc01g080280.3	-1.63542	-2.09308	-0.426267	-0.207371	glutamine synthetase [Solanum lycopersicum]
Solyc04g014510.3	-0.678816	-1.33234	-0.653011	-0.496062	glutamine synthetase cytosolic isozyme 1-1 [Solanum lycopersicum]
Solyc09g009830.3	-1.28208	-0.610101	-1.14533	-0.629172	alpha carbonic anhydrase 1, chloroplastic isoform X2 [Solanum lycopersicum]
Solyc10g083890.2	3.34351	1.54927	0.00604258	-0.679187	alpha carbonic anhydrase 7-like [Solanum lycopersicum]

## Sheet: Table S7
Supplementary Table 7. List of primers for RT-qPCR
gene #ID	qRT_Forward	qRT_Reverse
Solyc06g075650.3	TGGTGGACTGGAAACATCGG	ACACCGCTGGGTTCATTGAT
Solyc07g064160.3	GCTATGGTTGTGCGTAAGCC	ACAACACCACCGACTCTTCC
Solyc02g084800.4	TCTGGATAGCAGGGGAAGCA	AACCTCCCAGTTTGGTCCAC
Solyc12g006380.2	CCCCGTCCTAGACGAAATGT	TTTCCTCGGGAGTAGCAGGA
Solyc04g009440.3	CAGACGACGAATTGGTGCAG	CCGGTTTATCAGCTCCGGTT
Solyc03g096290.3	TGCAGTGCCTTGGAGCTATC	ATCACGAGCACTACGCTTGG
Solyc04g071610.4	CCTACGCCTTGCATGAGAAAC	TAGAAGAGATGGTGGTGTCCC
